# Supplementary material for: Physiological Analysis and Transcriptome Sequencing Reveal the Effects of Salt Stress on Banana (Musa acuminata cv. BD) Leaf
Source: Front Plant Sci. 2022 Apr 12;13:822838. doi: 10.3389/fpls.2022.822838 (PMC9039761; doi:10.3389/fpls.2022.822838)
Supplement: Supplementary file 1 [file Table_1.XLS]

#ID	gene_name	M5-1_FPKM	M5-1_count	M5-2_FPKM	M5-2_count	M5-3_FPKM	M5-3_count	M6-1_FPKM	M6-1_count	M6-2_FPKM	M6-2_count	M6-3_FPKM	M6-3_count	FDR	log2FC	regulated	COG_class	COG_class_annotation	GO_annotation	KEGG_annotation	KEGG_pathway_annotation	KOG_class	KOG_class_annotation	Pfam_annotation	Swiss_Prot_annotation	eggNOG_class	eggNOG_class_annotation	NR_annotation	GO_second_level_annotation
Ma03_g32700	Ma03_g32700	1.794156	77	1.642757	80	1.466049	64	0.346853	15	0.549006	25	0.547006	24	1.12E-06	-1.701338949	down	--	--	Molecular Function: protein kinase activity (GO:0004672);; Molecular Function: ATP binding (GO:0005524);; Biological Process: protein phosphorylation (GO:0006468);; Cellular Component: integral component of membrane (GO:0016021);;	--	--	--	--	Protein tyrosine kinase;; Protein kinase domain	Protein MALE DISCOVERER 1 OS=Arabidopsis thaliana OX=3702 GN=MDIS1 PE=1 SV=1	--	--	PREDICTED: LOW QUALITY PROTEIN: protein MALE DISCOVERER 1-like [Musa acuminata subsp. malaccensis]	biological process: metabolic process (GO:0008152);; biological process: cellular process (GO:0009987);; molecular function: catalytic activity (GO:0003824);; molecular function: binding (GO:0005488);; cellular component: membrane (GO:0016020);; cellular component: membrane part (GO:0044425)
Ma08_g26610	Ma08_g26610	1.750669	88	2.130148	120	1.578675	81	7.154173	357	6.109601	322	5.851391	298	2.48E-17	1.621706529	up	--	--	Molecular Function: zinc ion binding (GO:0008270);;	K09377|1.3649e-147|mus:103996237|K09377 cysteine and glycine-rich protein | (RefSeq) LIM domain-containing protein WLIM1	--	[TZ]	Signal transduction mechanisms;; Cytoskeleton	LIM domain	LIM domain-containing protein WLIM1 OS=Arabidopsis thaliana OX=3702 GN=WLIM1 PE=1 SV=1	O	Posttranslational modification, protein turnover, chaperones	PREDICTED: LIM domain-containing protein WLIM1 [Musa acuminata subsp. malaccensis]	molecular function: binding (GO:0005488)
Ma02_g16330	Ma02_g16330	1.074164	70	1.219162	90	1.272248	85	0.090584	6	0.268569	19	0.145661	10	3.91E-11	-2.535674149	down	--	--	Molecular Function: zinc ion binding (GO:0008270);; Cellular Component: integral component of membrane (GO:0016021);;	--	--	[A]	RNA processing and modification	Protein of unknown function (DUF3675);; RING-variant domain	Probable E3 ubiquitin ligase SUD1 OS=Arabidopsis thaliana OX=3702 GN=SUD1 PE=1 SV=1	O	Posttranslational modification, protein turnover, chaperones	PREDICTED: uncharacterized protein LOC103975539 isoform X2 [Musa acuminata subsp. malaccensis]	molecular function: binding (GO:0005488);; cellular component: membrane (GO:0016020);; cellular component: membrane part (GO:0044425)
Ma06_g21310	Ma06_g21310	103.816315	7698	108.452499	9098	104.899742	7967	24.356752	1812	31.063011	2434	33.671944	2554	3.84E-83	-1.943407199	down	--	--	Molecular Function: GTPase activity (GO:0003924);; Molecular Function: structural constituent of cytoskeleton (GO:0005200);; Molecular Function: GTP binding (GO:0005525);; Cellular Component: cytoplasm (GO:0005737);; Cellular Component: microtubule (GO:0005874);; Biological Process: microtubule-based process (GO:0007017);;	K07375|0|mus:103988550|K07375 tubulin beta | (RefSeq) tubulin beta chain	Phagosome (ko04145)	[Z]	Cytoskeleton	Tubulin/FtsZ family, GTPase domain;; Tubulin C-terminal domain	Tubulin beta-5 chain OS=Gossypium hirsutum OX=3635 PE=2 SV=1	Z	Cytoskeleton	PREDICTED: tubulin beta chain [Musa acuminata subsp. malaccensis]	molecular function: catalytic activity (GO:0003824);; molecular function: structural molecule activity (GO:0005198);; molecular function: binding (GO:0005488);; cellular component: cell (GO:0005623);; cellular component: cell part (GO:0044464);; cellular component: organelle (GO:0043226);; cellular component: organelle part (GO:0044422);; cellular component: supramolecular complex (GO:0099080);; …
Ma10_g22010	Ma10_g22010	2.028013	211	2.361906	278	2.547352	271	0.523224	55	1.049171	115	0.820262	87	6.67E-11	-1.584894236	down	[M]	Cell wall/membrane/envelope biogenesis	Molecular Function: protein serine/threonine kinase activity (GO:0004674);; Molecular Function: ATP binding (GO:0005524);; Biological Process: protein phosphorylation (GO:0006468);; Cellular Component: plastid (GO:0009536);; Cellular Component: integral component of membrane (GO:0016021);;	--	--	[T]	Signal transduction mechanisms	Protein tyrosine kinase;; Protein kinase domain	Proline-rich receptor-like protein kinase PERK1 OS=Arabidopsis thaliana OX=3702 GN=PERK1 PE=1 SV=1	T	Signal transduction mechanisms	PREDICTED: proline-rich receptor-like protein kinase PERK1 [Musa acuminata subsp. malaccensis]	biological process: metabolic process (GO:0008152);; biological process: cellular process (GO:0009987);; molecular function: catalytic activity (GO:0003824);; molecular function: binding (GO:0005488);; cellular component: cell (GO:0005623);; cellular component: organelle (GO:0043226);; cellular component: cell part (GO:0044464);; cellular component: membrane (GO:0016020);; cellular component: mem…
Ma03_g12110	Ma03_g12110	19.021465	1343	19.364422	1547	19.310722	1397	3.058264	217	4.208779	314	3.028663	219	8.21E-92	-2.578264583	down	--	--	Molecular Function: chaperone binding (GO:0051087);;	--	--	[T]	Signal transduction mechanisms	BAG domain;; Ubiquitin family	BAG family molecular chaperone regulator 1 OS=Arabidopsis thaliana OX=3702 GN=BAG1 PE=1 SV=1	O	Posttranslational modification, protein turnover, chaperones	PREDICTED: BAG family molecular chaperone regulator 1 [Musa acuminata subsp. malaccensis]	molecular function: binding (GO:0005488)
Musa_acuminata_newGene_5847	--	0.73959	77	0.620872	64	0.617107	52	1.333936	125	1.432649	185	1.448266	156	3.17E-05	1.107753617	up	--	--	--	K13168|5.36925e-16|pda:103718301|K13168 splicing factor, arginine/serine-rich 16 | (RefSeq) CLK4-associating serine/arginine rich protein	--	--	--	--	--	S	Function unknown	PREDICTED: LOW QUALITY PROTEIN: CLK4-associating serine/arginine rich protein-like [Musa acuminata subsp. malaccensis]	--
Ma10_g26010	Ma10_g26010	0.568069	43	0.513725	44	0.564695	43	1.446682	108	1.429916	113	1.222727	93	8.75E-05	1.105708821	up	--	--	Biological Process: spliceosomal complex assembly (GO:0000245);; Biological Process: spliceosomal snRNP assembly (GO:0000387);; Cellular Component: spliceosomal complex (GO:0005681);;	K13130|0|mus:103969256|K13130 gem associated protein 2 | (RefSeq) uncharacterized protein LOC103969256	RNA transport (ko03013)	--	--	Survival motor neuron (SMN) interacting protein 1 (SIP1)	--	S	Function unknown	PREDICTED: uncharacterized protein LOC103969256 [Musa acuminata subsp. malaccensis]	biological process: cellular process (GO:0009987);; biological process: cellular component organization or biogenesis (GO:0071840);; cellular component: cell (GO:0005623);; cellular component: macromolecular complex (GO:0032991);; cellular component: organelle (GO:0043226);; cellular component: organelle part (GO:0044422);; cellular component: cell part (GO:0044464)
Ma06_g24090	Ma06_g24090	17.446077	717	17.863837	831	15.39422	648	43.066991	1774	36.805189	1597	34.417573	1446	3.09E-21	1.031923235	up	[J]	Translation, ribosomal structure and biogenesis	Molecular Function: structural constituent of ribosome (GO:0003735);; Cellular Component: ribosome (GO:0005840);; Biological Process: translation (GO:0006412);;	K02868|2.69803e-116|mus:103987044|K02868 large subunit ribosomal protein L11e | (RefSeq) 60S ribosomal protein L11	Ribosome (ko03010)	[J]	Translation, ribosomal structure and biogenesis	Ribosomal protein L5;; ribosomal L5P family C-terminus	60S ribosomal protein L11 OS=Medicago sativa OX=3879 GN=RPL11 PE=2 SV=1	J	Translation, ribosomal structure and biogenesis	PREDICTED: 60S ribosomal protein L11-like [Musa acuminata subsp. malaccensis]	molecular function: structural molecule activity (GO:0005198);; cellular component: cell (GO:0005623);; cellular component: macromolecular complex (GO:0032991);; cellular component: organelle (GO:0043226);; cellular component: cell part (GO:0044464);; biological process: metabolic process (GO:0008152);; biological process: cellular process (GO:0009987)
Ma04_g36370	Ma04_g36370	47.528389	4015	46.535652	4447	48.241405	4173	22.232922	1883	16.866215	1506	16.414234	1418	2.23E-48	-1.476140312	down	[E]	Amino acid transport and metabolism	Molecular Function: serine-type carboxypeptidase activity (GO:0004185);; Cellular Component: vacuole (GO:0005773);; Cellular Component: plant-type cell wall (GO:0009505);; Biological Process: proteolysis involved in cellular protein catabolic process (GO:0051603);;	K16297|0|mus:103982388|K16297 serine carboxypeptidase-like clade II [EC:3.4.16.-] | (RefSeq) serine carboxypeptidase-like 34 isoform X1	--	[OE]	Posttranslational modification, protein turnover, chaperones;; Amino acid transport and metabolism	Serine carboxypeptidase	Serine carboxypeptidase-like 34 OS=Arabidopsis thaliana OX=3702 GN=SCPL34 PE=2 SV=2	E	Amino acid transport and metabolism	PREDICTED: serine carboxypeptidase-like 34 isoform X1 [Musa acuminata subsp. malaccensis]	biological process: metabolic process (GO:0008152);; molecular function: catalytic activity (GO:0003824);; cellular component: cell (GO:0005623);; cellular component: organelle (GO:0043226);; cellular component: cell part (GO:0044464)
Ma08_g33430	Ma08_g33430	0.348474	35	0.308762	35	0.360791	37	0.895021	90	0.695479	74	0.854149	87	0.000769455	1.051838606	up	--	--	--	--	--	--	--	--	--	S	Function unknown	PREDICTED: myb-like protein X [Musa acuminata subsp. malaccensis]	--
Ma10_g24560	Ma10_g24560	13.023129	748	13.62873	885	12.041289	708	3.202353	185	3.427712	208	2.621195	154	1.94E-55	-2.158217681	down	--	--	--	--	--	--	--	Phosphate-induced protein 1 conserved region	Protein EXORDIUM OS=Arabidopsis thaliana OX=3702 GN=EXO PE=2 SV=1	S	Function unknown	PREDICTED: protein EXORDIUM-like [Musa acuminata subsp. malaccensis]	--
Ma05_g29000	Ma05_g29000	0.522189	32	0.618019	43	1.02199	65	10.300941	632	8.693302	563	11.192574	701	1.09E-65	3.538223299	up	--	--	Molecular Function: DNA binding (GO:0003677);; Cellular Component: nucleus (GO:0005634);; Biological Process: regulation of transcription, DNA-templated (GO:0006355);;	--	--	--	--	No apical meristem (NAM) protein	NAC domain-containing protein 21/22 OS=Arabidopsis thaliana OX=3702 GN=NAC021 PE=1 SV=2	--	--	PREDICTED: NAC domain-containing protein 21/22 [Musa acuminata subsp. malaccensis]	molecular function: binding (GO:0005488);; cellular component: cell (GO:0005623);; cellular component: organelle (GO:0043226);; cellular component: cell part (GO:0044464);; biological process: biological regulation (GO:0065007)
Ma03_g06970	Ma03_g06970	31.505371	1876	32.079327	2160	32.436409	1978	141.443298	8442	118.585236	7459	121.005127	7366	1.80E-134	1.850640395	up	[Q]	Secondary metabolites biosynthesis, transport and catabolism	Molecular Function: oxidoreductase activity (GO:0016491);; Molecular Function: metal ion binding (GO:0046872);; Biological Process: oxidation-reduction process (GO:0055114);;	K05278|0|mus:103977541|K05278 flavonol synthase [EC:1.14.11.23] | (RefSeq) flavonol synthase/flavanone 3-hydroxylase	Flavonoid biosynthesis (ko00941)	[QR]	Secondary metabolites biosynthesis, transport and catabolism;; General function prediction only	non-haem dioxygenase in morphine synthesis N-terminal;; 2OG-Fe(II) oxygenase superfamily	Flavonol synthase/flavanone 3-hydroxylase OS=Citrus unshiu OX=55188 GN=FLS PE=1 SV=1	S	Function unknown	PREDICTED: flavonol synthase/flavanone 3-hydroxylase [Musa acuminata subsp. malaccensis]	molecular function: catalytic activity (GO:0003824);; molecular function: binding (GO:0005488);; biological process: metabolic process (GO:0008152);; biological process: single-organism process (GO:0044699)
Ma03_g01810	Ma03_g01810	5.109185	234	6.167059	320	6.096332	286	1.836588	85	3.311028	161	2.978294	140	2.24E-07	-1.169016427	down	--	--	--	--	--	[O]	Posttranslational modification, protein turnover, chaperones	Ring finger domain;; RING-like zinc finger;; RING-H2 zinc finger domain;; Zinc finger, C3HC4 type (RING finger);; Zinc finger, C3HC4 type (RING finger);; Anaphase-promoting complex subunit 11 RING-H2 finger	RING-H2 finger protein ATL3 OS=Arabidopsis thaliana OX=3702 GN=ATL3 PE=2 SV=1	O	Posttranslational modification, protein turnover, chaperones	PREDICTED: RING-H2 finger protein ATL3-like [Musa acuminata subsp. malaccensis]	--
Musa_acuminata_newGene_2061	--	3.449406	98	3.326427	107	2.522898	74	0.226194	7	0.578271	18	0.812857	24	7.55E-10	-2.298897059	down	--	--	--	--	--	--	--	--	--	S	Function unknown	PREDICTED: uncharacterized protein LOC108953087 [Musa acuminata subsp. malaccensis]	--
Ma08_g11970	Ma08_g11970	14.105801	963	15.192815	1174	14.417569	1008	3.185289	219	2.646349	191	2.510898	176	1.17E-92	-2.486319872	down	[I]	Lipid transport and metabolism	Molecular Function: iron ion binding (GO:0005506);; Cellular Component: mitochondrion (GO:0005739);; Biological Process: fatty acid biosynthetic process (GO:0006633);; Cellular Component: chloroplast (GO:0009507);; Cellular Component: integral component of membrane (GO:0016021);; Molecular Function: oxidoreductase activity (GO:0016491);; Biological Process: oxidation-reduction process (GO:0055114…	K15746|0|mus:103993184|K15746 beta-carotene 3-hydroxylase [EC:1.14.13.129] | (RefSeq) beta-carotene 3-hydroxylase 2, chloroplastic isoform X2	Carotenoid biosynthesis (ko00906)	--	--	Fatty acid hydroxylase superfamily	Beta-carotene 3-hydroxylase, chloroplastic OS=Gentiana lutea OX=38851 GN=BHY PE=2 SV=1	S	Function unknown	PREDICTED: beta-carotene 3-hydroxylase 2, chloroplastic isoform X2 [Musa acuminata subsp. malaccensis]	molecular function: binding (GO:0005488);; cellular component: cell (GO:0005623);; cellular component: organelle (GO:0043226);; cellular component: cell part (GO:0044464);; biological process: metabolic process (GO:0008152);; biological process: cellular process (GO:0009987);; biological process: single-organism process (GO:0044699);; cellular component: membrane (GO:0016020);; cellular component…
Ma09_g01730	Ma09_g01730	1.947704	326	2.584406	489	2.177995	373	0.83242	140	1.052858	186	1.452752	248	1.20E-07	-1.099545775	down	[K]	Transcription	Molecular Function: protein kinase activity (GO:0004672);; Molecular Function: ATP binding (GO:0005524);; Biological Process: protein phosphorylation (GO:0006468);; Cellular Component: integral component of membrane (GO:0016021);;	--	--	--	--	Leucine rich repeat;; Protein kinase domain;; Protein tyrosine kinase;; Leucine Rich repeats (2 copies);; Leucine Rich Repeat;; Leucine rich repeat N-terminal domain;; Leucine Rich repeat	Probably inactive leucine-rich repeat receptor-like protein kinase At3g28040 OS=Arabidopsis thaliana OX=3702 GN=At3g28040 PE=2 SV=1	S	Function unknown	PREDICTED: probably inactive leucine-rich repeat receptor-like protein kinase At3g28040 [Musa acuminata subsp. malaccensis]	biological process: metabolic process (GO:0008152);; biological process: cellular process (GO:0009987);; molecular function: catalytic activity (GO:0003824);; molecular function: binding (GO:0005488);; cellular component: membrane (GO:0016020);; cellular component: membrane part (GO:0044425)
Ma04_g05770	Ma04_g05770	6.273397	627	8.034368	909	6.387133	654	2.635427	265	3.157958	334	3.835903	393	6.08E-14	-1.205368375	down	--	--	--	--	--	--	--	SBP domain	Squamosa promoter-binding-like protein 12 OS=Oryza sativa subsp. indica OX=39946 GN=SPL12 PE=2 SV=1	K	Transcription	PREDICTED: squamosa promoter-binding-like protein 12 [Musa acuminata subsp. malaccensis]	--
Ma06_g05460	Ma06_g05460	0.394055	40	0.303123	35	0.400553	42	1.640018	167	2.601481	279	2.690806	279	2.30E-19	2.386259141	up	[MDT]	Cell wall/membrane/envelope biogenesis;; Cell cycle control, cell division, chromosome partitioning;; Signal transduction mechanisms	Molecular Function: ATP binding (GO:0005524);; Cellular Component: mitochondrion (GO:0005739);; Biological Process: mitochondrial respiratory chain complex III assembly (GO:0034551);;	--	--	[O]	Posttranslational modification, protein turnover, chaperones	Domain associated at C-terminal with AAA;; ATPase family associated with various cellular activities (AAA)	AAA-ATPase At5g57480 OS=Arabidopsis thaliana OX=3702 GN=At5g57480 PE=3 SV=1	O	Posttranslational modification, protein turnover, chaperones	PREDICTED: AAA-ATPase At4g25835-like [Musa acuminata subsp. malaccensis]	molecular function: binding (GO:0005488);; cellular component: cell (GO:0005623);; cellular component: organelle (GO:0043226);; cellular component: cell part (GO:0044464);; biological process: cellular process (GO:0009987);; biological process: cellular component organization or biogenesis (GO:0071840)
Ma11_g24630	Ma11_g24630	0.852287	48	0.680982	43	0.810945	47	1.55533	87	2.207061	130	2.005847	115	0.000174553	1.0913501	up	[H]	Coenzyme transport and metabolism	Molecular Function: methionine adenosyltransferase activity (GO:0004478);; Molecular Function: ATP binding (GO:0005524);; Cellular Component: cytosol (GO:0005829);; Biological Process: S-adenosylmethionine biosynthetic process (GO:0006556);; Biological Process: one-carbon metabolic process (GO:0006730);; Molecular Function: metal ion binding (GO:0046872);;	K00789|0|mus:103972473|K00789 S-adenosylmethionine synthetase [EC:2.5.1.6] | (RefSeq) S-adenosylmethionine synthase 3-like	Cysteine and methionine metabolism (ko00270);; Biosynthesis of amino acids (ko01230)	[H]	Coenzyme transport and metabolism	S-adenosylmethionine synthetase, C-terminal domain;; S-adenosylmethionine synthetase, central domain;; S-adenosylmethionine synthetase, N-terminal domain	S-adenosylmethionine synthase 1 OS=Vitis vinifera OX=29760 GN=METK1 PE=3 SV=1	H	Coenzyme transport and metabolism	PREDICTED: S-adenosylmethionine synthase 3-like [Musa acuminata subsp. malaccensis]	molecular function: catalytic activity (GO:0003824);; molecular function: binding (GO:0005488);; cellular component: cell (GO:0005623);; cellular component: cell part (GO:0044464);; biological process: metabolic process (GO:0008152);; biological process: cellular process (GO:0009987);; biological process: single-organism process (GO:0044699)
Ma01_g22000	Ma01_g22000	2.206244	52	3.646428	98	3.309197	80	1.163967	28	1.28608	33	2.002069	49	0.00339701	-1.038968831	down	--	--	--	--	--	--	--	Protein of unknown function, DUF538	--	S	Function unknown	PREDICTED: uncharacterized protein LOC103974687 [Musa acuminata subsp. malaccensis]	--
Ma02_g09860	Ma02_g09860	47.629577	2362	49.652595	2769	44.181344	2232	102.303806	5080	121.67556	6366	121.191693	6135	5.62E-40	1.155069654	up	[H]	Coenzyme transport and metabolism	Biological Process: metabolic process (GO:0008152);; Molecular Function: hydrolase activity (GO:0016787);;	K18551|0|mus:103976069|K18551 pyrimidine and pyridine-specific 5'-nucleotidase [EC:3.1.3.-] | (RefSeq) uncharacterized protein C24B11.05	Nicotinate and nicotinamide metabolism (ko00760)	[R]	General function prediction only	Haloacid dehalogenase-like hydrolase;; haloacid dehalogenase-like hydrolase;; HAD-hyrolase-like	--	S	Function unknown	PREDICTED: uncharacterized protein C24B11.05 [Musa acuminata subsp. malaccensis]	biological process: metabolic process (GO:0008152);; molecular function: catalytic activity (GO:0003824)
Ma06_g15900	Ma06_g15900	3.921141	368	4.095361	434	3.760332	361	0.768953	73	1.57373	156	1.578854	152	6.80E-13	-1.637755504	down	--	--	--	--	--	--	--	TCP family transcription factor	Transcription factor PCF5 OS=Oryza sativa subsp. japonica OX=39947 GN=PCF5 PE=2 SV=1	K	Transcription	PREDICTED: transcription factor PCF5-like [Musa acuminata subsp. malaccensis]	--
Ma02_g17250	Ma02_g17250	1.270024	69	1.569359	97	1.456183	81	0.073598	5	0.069607	4	0.196891	11	2.70E-15	-3.165621615	down	--	--	--	K00430|1.53207e-169|mus:103991241|K00430 peroxidase [EC:1.11.1.7] | (RefSeq) peroxidase P7	Phenylpropanoid biosynthesis (ko00940)	--	--	Peroxidase	Peroxidase 4 OS=Vitis vinifera OX=29760 GN=GSVIVT00023967001 PE=1 SV=1	S	Function unknown	PREDICTED: peroxidase P7-like isoform X1 [Musa acuminata subsp. malaccensis]	--
Ma03_g29070	Ma03_g29070	2.862442	141	2.878539	160	1.901692	96	0.724022	36	0.54734	29	0.174133	9	7.29E-10	-2.239062047	down	--	--	Molecular Function: DNA binding (GO:0003677);;	K09422|0|mus:103974808|K09422 myb proto-oncogene protein, plant | (RefSeq) myb-related protein Hv33-like	--	[K]	Transcription	Myb-like DNA-binding domain;; Myb-like DNA-binding domain	Myb-related protein Hv33 OS=Hordeum vulgare OX=4513 GN=MYB2 PE=2 SV=3	K	Transcription	PREDICTED: myb-related protein Hv33-like [Musa acuminata subsp. malaccensis]	molecular function: binding (GO:0005488)
Ma10_g05350	Ma10_g05350	98.08812	6561	103.58403	7838	102.512581	7023	3.034547	204	4.507021	319	4.133788	283	0	-4.785194317	down	--	--	Molecular Function: peroxidase activity (GO:0004601);; Cellular Component: extracellular region (GO:0005576);; Cellular Component: cytosol (GO:0005829);; Biological Process: response to oxidative stress (GO:0006979);; Cellular Component: plant-type cell wall (GO:0009505);; Biological Process: plant-type cell wall organization (GO:0009664);; Molecular Function: heme binding (GO:0020037);; Biologic…	K00430|0|mus:103978205|K00430 peroxidase [EC:1.11.1.7] | (RefSeq) peroxidase 21	Phenylpropanoid biosynthesis (ko00940)	--	--	Peroxidase	Peroxidase 21 OS=Arabidopsis thaliana OX=3702 GN=PER21 PE=1 SV=1	G	Carbohydrate transport and metabolism	PREDICTED: peroxidase 21 [Musa acuminata subsp. malaccensis]	biological process: metabolic process (GO:0008152);; biological process: cellular process (GO:0009987);; biological process: single-organism process (GO:0044699);; biological process: response to stimulus (GO:0050896);; biological process: detoxification (GO:0098754);; molecular function: catalytic activity (GO:0003824);; molecular function: antioxidant activity (GO:0016209);; cellular component:…
mito6_g00020	mito6_g00020	0.293796	37	0.183428	26	0.193828	25	0.712747	90	0.66067	88	0.707553	91	1.68E-05	1.388332665	up	[C]	Energy production and conversion	Cellular Component: mitochondrion (GO:0005739);; Molecular Function: NADH dehydrogenase (ubiquinone) activity (GO:0008137);; Cellular Component: integral component of membrane (GO:0016021);; Biological Process: ATP synthesis coupled electron transport (GO:0042773);;	--	--	[C]	Energy production and conversion	--	NADH-ubiquinone oxidoreductase chain 4 OS=Brassica campestris OX=3711 GN=ND4 PE=3 SV=1	C	Energy production and conversion	NADH-quinone oxidoreductase protein [Medicago truncatula]	cellular component: cell (GO:0005623);; cellular component: organelle (GO:0043226);; cellular component: cell part (GO:0044464);; biological process: metabolic process (GO:0008152);; biological process: single-organism process (GO:0044699);; molecular function: catalytic activity (GO:0003824);; cellular component: membrane (GO:0016020);; cellular component: membrane part (GO:0044425);; biological…
Ma07_g11540	Ma07_g11540	30.977013	2241	30.896084	2529	31.613304	2343	75.229385	5458	70.004517	5352	71.552505	5294	3.15E-73	1.081571065	up	--	--	--	--	--	[K]	Transcription	Homeobox domain;; Homeobox associated leucine zipper	Homeobox-leucine zipper protein HOX20 OS=Oryza sativa subsp. japonica OX=39947 GN=HOX20 PE=2 SV=1	K	Transcription	PREDICTED: homeobox-leucine zipper protein HOX13-like [Musa acuminata subsp. malaccensis]	--
Ma08_g16980	Ma08_g16980	2.190862	354	2.091903	382	2.425354	401	1.011697	164	1.133989	194	0.770308	128	3.23E-13	-1.292907817	down	[K]	Transcription	Molecular Function: protein serine/threonine kinase activity (GO:0004674);; Molecular Function: ATP binding (GO:0005524);; Biological Process: protein phosphorylation (GO:0006468);; Cellular Component: integral component of membrane (GO:0016021);;	--	--	--	--	Protein tyrosine kinase;; Protein kinase domain;; Leucine rich repeat;; Leucine rich repeat N-terminal domain	Probable leucine-rich repeat receptor-like protein kinase At5g49770 OS=Arabidopsis thaliana OX=3702 GN=At5g49770 PE=2 SV=1	S	Function unknown	PREDICTED: probable leucine-rich repeat receptor-like protein kinase At5g49770 [Musa acuminata subsp. malaccensis]	biological process: metabolic process (GO:0008152);; biological process: cellular process (GO:0009987);; molecular function: catalytic activity (GO:0003824);; molecular function: binding (GO:0005488);; cellular component: membrane (GO:0016020);; cellular component: membrane part (GO:0044425)
Ma01_g16660	Ma01_g16660	0.350709	22	0.265979	19	0.488234	31	1.441515	89	1.603588	105	1.417645	90	1.75E-07	1.716494254	up	[R]	General function prediction only	Molecular Function: methyltransferase activity (GO:0008168);; Biological Process: methylation (GO:0032259);;	K11423|0|mus:103989981|K11423 histone-lysine N-methyltransferase SETD2 [EC:2.1.1.43] | (RefSeq) histone-lysine N-methyltransferase ASHH3-like isoform X1	Lysine degradation (ko00310)	[K]	Transcription	SET domain	Histone-lysine N-methyltransferase ASHH3 OS=Arabidopsis thaliana OX=3702 GN=ASHH3 PE=2 SV=2	S	Function unknown	PREDICTED: histone-lysine N-methyltransferase ASHH3-like isoform X1 [Musa acuminata subsp. malaccensis]	molecular function: catalytic activity (GO:0003824);; biological process: metabolic process (GO:0008152)
Ma07_g09210	Ma07_g09210	43.734314	2412	45.277962	2825	42.750954	2415	5.778789	320	9.561543	558	9.14516	516	1.27E-69	-2.511834377	down	--	--	Molecular Function: peroxidase activity (GO:0004601);; Cellular Component: extracellular region (GO:0005576);; Biological Process: response to oxidative stress (GO:0006979);; Molecular Function: heme binding (GO:0020037);; Biological Process: hydrogen peroxide catabolic process (GO:0042744);; Molecular Function: metal ion binding (GO:0046872);; Biological Process: oxidation-reduction process (GO:…	K00430|0|mus:103991241|K00430 peroxidase [EC:1.11.1.7] | (RefSeq) peroxidase P7	Phenylpropanoid biosynthesis (ko00940)	--	--	Peroxidase	Peroxidase 4 OS=Vitis vinifera OX=29760 GN=GSVIVT00023967001 PE=1 SV=1	S	Function unknown	PREDICTED: peroxidase P7 [Musa acuminata subsp. malaccensis]	biological process: metabolic process (GO:0008152);; biological process: cellular process (GO:0009987);; biological process: single-organism process (GO:0044699);; biological process: response to stimulus (GO:0050896);; biological process: detoxification (GO:0098754);; molecular function: catalytic activity (GO:0003824);; molecular function: antioxidant activity (GO:0016209);; cellular component:…
Ma03_g21420	Ma03_g21420	0.790707	145	0.82321	171	0.92132	173	1.806542	332	1.782643	345	2.174945	408	1.02E-09	1.03316663	up	[L]	Replication, recombination and repair	Molecular Function: nucleotide binding (GO:0000166);; Molecular Function: nucleic acid binding (GO:0003676);; Molecular Function: ATP-dependent helicase activity (GO:0008026);; Biological Process: cellular process (GO:0009987);; Cellular Component: intracellular membrane-bounded organelle (GO:0043231);;	K11136|0|mus:103979272|K11136 regulator of telomere elongation helicase 1 [EC:3.6.4.12] | (RefSeq) regulator of telomere elongation helicase 1 isoform X1	--	[L]	Replication, recombination and repair	Helicase C-terminal domain;; DEAD_2	Regulator of telomere elongation helicase 1 homolog OS=Oryza sativa subsp. japonica OX=39947 GN=RTEL1 PE=2 SV=1	L	Replication, recombination and repair	PREDICTED: regulator of telomere elongation helicase 1 isoform X1 [Musa acuminata subsp. malaccensis]	molecular function: binding (GO:0005488);; molecular function: catalytic activity (GO:0003824);; biological process: cellular process (GO:0009987);; cellular component: cell (GO:0005623);; cellular component: organelle (GO:0043226);; cellular component: cell part (GO:0044464)
Ma04_g14910	Ma04_g14910	3.640415	96	3.845809	115	2.230235	60	1.916058	51	0.863759	24	0.298335	8	0.000719489	-1.499939004	down	--	--	Molecular Function: DNA binding (GO:0003677);; Cellular Component: nucleus (GO:0005634);;	--	--	[O]	Posttranslational modification, protein turnover, chaperones	Myb-like DNA-binding domain	Protein RADIALIS-like 6 OS=Arabidopsis thaliana OX=3702 GN=RL6 PE=2 SV=1	K	Transcription	PREDICTED: protein RADIALIS-like 3 [Musa acuminata subsp. malaccensis]	molecular function: binding (GO:0005488);; cellular component: cell (GO:0005623);; cellular component: organelle (GO:0043226);; cellular component: cell part (GO:0044464)
Ma07_g07680	Ma07_g07680	32.458656	3059	33.680248	3591	33.454369	3230	8.750064	827	10.046478	1001	10.582039	1020	1.59E-107	-1.878024346	down	--	--	--	--	--	--	--	Auxin canalisation;; Plant pleckstrin homology-like region	VAN3-binding protein OS=Arabidopsis thaliana OX=3702 GN=VAB PE=1 SV=1	S	Function unknown	PREDICTED: VAN3-binding protein [Musa acuminata subsp. malaccensis]	--
Ma09_g19980	Ma09_g19980	61.5289	4884	60.117996	5399	65.121056	5295	0.363003	29	0.501681	43	0.587208	48	0	-6.994852368	down	--	--	--	--	--	--	--	Fasciclin domain	Fasciclin-like arabinogalactan protein 2 OS=Arabidopsis thaliana OX=3702 GN=FLA2 PE=1 SV=1	M	Cell wall/membrane/envelope biogenesis	PREDICTED: fasciclin-like arabinogalactan protein 2 [Musa acuminata subsp. malaccensis]	--
Ma09_g14830	Ma09_g14830	0.424619	9	1.598493	38	1.302432	28	3.837834	79	3.096485	68	4.704399	99	0.000348779	1.432411494	up	--	--	--	--	--	--	--	--	--	--	--	PREDICTED: uncharacterized protein LOC103998151 [Musa acuminata subsp. malaccensis]	--
Ma08_g11410	Ma08_g11410	0.583103	66	0.551739	71	0.635398	74	3.394427	385	1.311131	157	1.01176	117	6.67E-05	1.403433967	up	[K]	Transcription	Molecular Function: nucleotide binding (GO:0000166);; Molecular Function: protein kinase activity (GO:0004672);; Cellular Component: membrane (GO:0016020);; Biological Process: phosphorylation (GO:0016310);;	--	--	--	--	Leucine rich repeat;; Leucine Rich repeats (2 copies);; Leucine Rich Repeat;; Protein tyrosine kinase;; Protein kinase domain;; Leucine rich repeat N-terminal domain	LRR receptor-like serine/threonine-protein kinase EFR OS=Arabidopsis thaliana OX=3702 GN=EFR PE=1 SV=1	S	Function unknown	PREDICTED: putative receptor-like protein kinase At3g47110, partial [Musa acuminata subsp. malaccensis]	molecular function: binding (GO:0005488);; biological process: metabolic process (GO:0008152);; biological process: cellular process (GO:0009987);; molecular function: catalytic activity (GO:0003824);; cellular component: membrane (GO:0016020)
Ma06_g19790	Ma06_g19790	1.348425	134	1.356276	151	1.383358	140	0.554214	55	0.76916	81	0.640629	64	4.04E-06	-1.131130479	down	--	--	--	--	--	--	--	--	Protein WVD2-like 7 OS=Arabidopsis thaliana OX=3702 GN=WDL7 PE=2 SV=1	S	Function unknown	PREDICTED: protein WVD2-like 7 [Musa acuminata subsp. malaccensis]	--
Ma08_g03750	Ma08_g03750	1.843503	230	1.932183	273	1.620529	208	0.207432	26	0.290204	39	0.302009	39	1.87E-30	-2.73485859	down	[T]	Signal transduction mechanisms	--	--	--	[T]	Signal transduction mechanisms	Protein tyrosine kinase;; Protein kinase domain;; Carbohydrate-binding protein of the ER;; Di-glucose binding within endoplasmic reticulum	Receptor-like protein kinase THESEUS 1 OS=Arabidopsis thaliana OX=3702 GN=THE1 PE=1 SV=1	T	Signal transduction mechanisms	PREDICTED: receptor-like protein kinase THESEUS 1 [Musa acuminata subsp. malaccensis]	--
Ma02_g14490	Ma02_g14490	0.803285	47	1.190019	78	0.842938	50	4.248474	245	4.105544	249	4.176808	245	3.55E-18	1.916547969	up	[J]	Translation, ribosomal structure and biogenesis	Molecular Function: structural constituent of ribosome (GO:0003735);; Cellular Component: cytosolic large ribosomal subunit (GO:0022625);;	K02930|1.98696e-133|mus:103983798|K02930 large subunit ribosomal protein L4e | (RefSeq) 60S ribosomal protein L4-like	Ribosome (ko03010)	[A]	RNA processing and modification	60S ribosomal protein L4 C-terminal domain;; Ribosomal protein L4/L1 family	60S ribosomal protein L4-1 OS=Arabidopsis thaliana OX=3702 GN=RPL4A PE=1 SV=1	J	Translation, ribosomal structure and biogenesis	PREDICTED: 60S ribosomal protein L4-like [Musa acuminata subsp. malaccensis]	molecular function: structural molecule activity (GO:0005198);; cellular component: cell (GO:0005623);; cellular component: macromolecular complex (GO:0032991);; cellular component: organelle (GO:0043226);; cellular component: organelle part (GO:0044422);; cellular component: cell part (GO:0044464)
Ma02_g12530	Ma02_g12530	1.026241	222	1.13906	279	1.190313	264	0.25825	57	0.206334	48	0.194593	44	4.11E-28	-2.362321072	down	--	--	Molecular Function: motor activity (GO:0003774);; Molecular Function: actin binding (GO:0003779);; Molecular Function: ATP binding (GO:0005524);; Cellular Component: myosin complex (GO:0016459);;	--	--	[Z]	Cytoskeleton	Myosin head (motor domain);; IQ calmodulin-binding motif	Myosin-1 OS=Arabidopsis thaliana OX=3702 GN=VIII-1 PE=1 SV=1	Z	Cytoskeleton	PREDICTED: myosin-1-like [Musa acuminata subsp. malaccensis]	molecular function: catalytic activity (GO:0003824);; molecular function: binding (GO:0005488);; cellular component: cell (GO:0005623);; cellular component: macromolecular complex (GO:0032991);; cellular component: organelle (GO:0043226);; cellular component: organelle part (GO:0044422);; cellular component: cell part (GO:0044464)
Ma07_g25170	Ma07_g25170	14.96669	2330	15.524978	2733	14.605385	2328	2.163028	338	1.92257	317	2.814389	448	6.59E-127	-2.805314802	down	--	--	Cellular Component: integral component of membrane (GO:0016021);;	--	--	[TZ]	Signal transduction mechanisms;; Cytoskeleton	Formin Homology 2 Domain	Formin-like protein 1 OS=Oryza sativa subsp. japonica OX=39947 GN=FH1 PE=2 SV=1	S	Function unknown	PREDICTED: formin-like protein 1 [Musa acuminata subsp. malaccensis]	cellular component: membrane (GO:0016020);; cellular component: membrane part (GO:0044425)
Ma01_g14860	Ma01_g14860	3.17848	47	3.449105	57	3.695368	56	11.609208	170	10.664883	164	10.060697	150	1.81E-09	1.437639794	up	--	--	Molecular Function: structural constituent of ribosome (GO:0003735);; Biological Process: rRNA processing (GO:0006364);; Biological Process: translation (GO:0006412);; Cellular Component: cytosolic small ribosomal subunit (GO:0022627);; Biological Process: ribosomal small subunit biogenesis (GO:0042274);;	K02991|2.03146e-39|mus:103976700|K02991 small subunit ribosomal protein S6e | (RefSeq) 40S ribosomal protein S6	Ribosome (ko03010)	[J]	Translation, ribosomal structure and biogenesis	--	40S ribosomal protein S6 OS=Asparagus officinalis OX=4686 GN=rps6 PE=2 SV=1	J	Translation, ribosomal structure and biogenesis	40S ribosomal protein S6-like [Dendrobium catenatum]	molecular function: structural molecule activity (GO:0005198);; biological process: metabolic process (GO:0008152);; biological process: cellular process (GO:0009987);; cellular component: cell (GO:0005623);; cellular component: macromolecular complex (GO:0032991);; cellular component: organelle (GO:0043226);; cellular component: organelle part (GO:0044422);; cellular component: cell part (GO:004…
Ma08_g28660	Ma08_g28660	0.753442	82	0.585056	73	0.857326	96	0.090792	10	0.19884	23	0.16188	18	3.63E-09	-2.14235776	down	[M]	Cell wall/membrane/envelope biogenesis	Cellular Component: Golgi membrane (GO:0000139);; Cellular Component: integral component of membrane (GO:0016021);; Biological Process: pectin biosynthetic process (GO:0045489);; Molecular Function: polygalacturonate 4-alpha-galacturonosyltransferase activity (GO:0047262);; Biological Process: cell wall organization (GO:0071555);;	K13648|0|mus:103996057|K13648 alpha-1,4-galacturonosyltransferase [EC:2.4.1.43] | (RefSeq) probable galacturonosyltransferase 11 isoform X1	Starch and sucrose metabolism (ko00500);; Amino sugar and nucleotide sugar metabolism (ko00520)	--	--	Glycosyl transferase family 8	Probable galacturonosyltransferase 11 OS=Arabidopsis thaliana OX=3702 GN=GAUT11 PE=2 SV=1	G	Carbohydrate transport and metabolism	PREDICTED: probable galacturonosyltransferase 11 isoform X3 [Musa acuminata subsp. malaccensis]	cellular component: cell (GO:0005623);; cellular component: membrane (GO:0016020);; cellular component: organelle (GO:0043226);; cellular component: organelle part (GO:0044422);; cellular component: cell part (GO:0044464);; cellular component: membrane part (GO:0044425);; biological process: metabolic process (GO:0008152);; biological process: single-organism process (GO:0044699);; molecular func…
Ma05_g14960	Ma05_g14960	2.226179	215	2.114779	231	2.179096	205	0.043705	5	0.019076	2	0.029669	3	4.50E-46	-5.246387836	down	[M]	Cell wall/membrane/envelope biogenesis	Molecular Function: protein serine/threonine kinase activity (GO:0004674);; Molecular Function: ATP binding (GO:0005524);; Biological Process: protein phosphorylation (GO:0006468);; Cellular Component: integral component of membrane (GO:0016021);;	--	--	--	--	Protein kinase domain;; Protein tyrosine kinase;; Leucine rich repeat N-terminal domain;; Leucine rich repeat;; Leucine Rich repeats (2 copies)	LRR receptor-like serine/threonine-protein kinase FEI 1 OS=Arabidopsis thaliana OX=3702 GN=FEI1 PE=1 SV=1	T	Signal transduction mechanisms	PREDICTED: LRR receptor-like serine/threonine-protein kinase FEI 1 [Musa acuminata subsp. malaccensis]	biological process: metabolic process (GO:0008152);; biological process: cellular process (GO:0009987);; molecular function: catalytic activity (GO:0003824);; molecular function: binding (GO:0005488);; cellular component: membrane (GO:0016020);; cellular component: membrane part (GO:0044425)
Ma08_g29850	Ma08_g29850	29.682229	1424	29.859147	1700	30.437925	1535	9.87242	490	10.324303	524	8.889324	436	7.94E-76	-1.764944481	down	--	--	Cellular Component: cytoplasm (GO:0005737);; Molecular Function: glycolipid transporter activity (GO:0017089);; Biological Process: glycolipid transport (GO:0046836);; Molecular Function: glycolipid binding (GO:0051861);;	--	--	[G]	Carbohydrate transport and metabolism	Glycolipid transfer protein (GLTP)	Glycolipid transfer protein 3 OS=Arabidopsis thaliana OX=3702 GN=GLTP3 PE=2 SV=1	U	Intracellular trafficking, secretion, and vesicular transport	PREDICTED: glycolipid transfer protein 3 isoform X1 [Musa acuminata subsp. malaccensis]	cellular component: cell (GO:0005623);; cellular component: cell part (GO:0044464);; biological process: single-organism process (GO:0044699);; biological process: localization (GO:0051179);; molecular function: transporter activity (GO:0005215);; molecular function: binding (GO:0005488)
Ma07_g15830	Ma07_g15830	17.292923	775	17.535746	889	18.093807	831	3.620508	163	6.831855	324	6.864471	315	8.54E-19	-1.686575211	down	--	--	--	--	--	[K]	Transcription	--	--	S	Function unknown	PREDICTED: uncharacterized protein LOC103991926 [Musa acuminata subsp. malaccensis]	--
Ma11_g14880	Ma11_g14880	6.076245	403	6.792839	510	5.677426	386	13.150696	875	13.867632	972	16.768269	1138	3.95E-17	1.095645719	up	[E]	Amino acid transport and metabolism	Molecular Function: acetylglutamate kinase activity (GO:0003991);; Molecular Function: acetyl-CoA:L-glutamate N-acetyltransferase activity (GO:0004042);; Biological Process: arginine biosynthetic process (GO:0006526);; Biological Process: proline biosynthetic process (GO:0006561);; Cellular Component: plastid (GO:0009536);; Biological Process: phosphorylation (GO:0016310);; Molecular Function: ar…	K00930|0|mus:103971621|K00930 acetylglutamate kinase [EC:2.7.2.8] | (RefSeq) uncharacterized protein LOC103971621	Arginine biosynthesis (ko00220);; 2-Oxocarboxylic acid metabolism (ko01210);; Biosynthesis of amino acids (ko01230)	[E]	Amino acid transport and metabolism	Amino acid kinase family	Acetylglutamate kinase, chloroplastic OS=Arabidopsis thaliana OX=3702 GN=NAGK PE=1 SV=1	E	Amino acid transport and metabolism	PREDICTED: uncharacterized protein LOC103971621 [Musa acuminata subsp. malaccensis]	biological process: metabolic process (GO:0008152);; biological process: cellular process (GO:0009987);; molecular function: catalytic activity (GO:0003824);; biological process: single-organism process (GO:0044699);; cellular component: cell (GO:0005623);; cellular component: organelle (GO:0043226);; cellular component: cell part (GO:0044464);; molecular function: binding (GO:0005488)
Ma00_g02890	Ma00_g02890	9.996932	1181	8.756434	1170	9.766283	1181	3.295578	391	4.314063	539	4.039654	488	9.74E-31	-1.400686646	down	--		Molecular Function: nucleotide binding (GO:0000166);; Molecular Function: protein kinase activity (GO:0004672);; Cellular Component: membrane (GO:0016020);; Biological Process: phosphorylation (GO:0016310);;	--	--	--	--	Legume lectin domain;; Protein tyrosine kinase;; Protein kinase domain	L-type lectin-domain containing receptor kinase S.1 OS=Arabidopsis thaliana OX=3702 GN=LECRKS1 PE=1 SV=1	T	Signal transduction mechanisms	PREDICTED: L-type lectin-domain containing receptor kinase S.1 [Musa acuminata subsp. malaccensis]	molecular function: binding (GO:0005488);; biological process: metabolic process (GO:0008152);; biological process: cellular process (GO:0009987);; molecular function: catalytic activity (GO:0003824);; cellular component: membrane (GO:0016020)
Ma06_g07490	Ma06_g07490	43.193363	3320	47.762997	4153	44.709866	3520	20.743387	1599	21.4002	1739	24.003248	1887	1.39E-46	-1.158610693	down	--	--	--	--	--	--	--	Myb-like DNA-binding domain	Probable transcription factor GLK1 OS=Oryza sativa subsp. japonica OX=39947 GN=GLK1 PE=2 SV=1	K	Transcription	PREDICTED: probable transcription factor GLK1 isoform X1 [Musa acuminata subsp. malaccensis]	--
Ma04_g08700	Ma04_g08700	28.87307	3317	29.092411	3781	32.810905	3860	12.469067	1437	17.000418	2064	16.252653	1910	2.33E-23	-1.105153374	down	--	--	--	--	--	--	--	Helix-loop-helix DNA-binding domain	Transcription factor bHLH87 OS=Arabidopsis thaliana OX=3702 GN=BHLH87 PE=1 SV=1	S	Function unknown	PREDICTED: transcription factor bHLH87-like [Musa acuminata subsp. malaccensis]	--
Ma10_g04770	Ma10_g04770	20.462393	1193	21.57427	1423	21.954388	1311	67.493591	3945	64.718582	3987	67.896667	4048	4.45E-113	1.51052852	up	[I]	Lipid transport and metabolism	Cellular Component: cytoplasm (GO:0005737);; Molecular Function: ubiquitin protein ligase binding (GO:0031625);; Molecular Function: ubiquitin protein ligase activity (GO:0061630);;	K20417|0|mus:104000016|K20417 palmitoyl-[glycerolipid] 3-(E)-desaturase [EC:1.14.19.43] | (RefSeq) fatty acid desaturase 4, chloroplastic-like	--	[O]	Posttranslational modification, protein turnover, chaperones	B domain of TMEM189, localisation domain	Fatty acid desaturase 4, chloroplastic OS=Arabidopsis thaliana OX=3702 GN=FAD4 PE=1 SV=1	S	Function unknown	PREDICTED: fatty acid desaturase 4, chloroplastic-like [Musa acuminata subsp. malaccensis]	cellular component: cell (GO:0005623);; cellular component: cell part (GO:0044464);; molecular function: binding (GO:0005488);; biological process: metabolic process (GO:0008152);; biological process: cellular process (GO:0009987);; molecular function: catalytic activity (GO:0003824)
Ma04_g28180	Ma04_g28180	4.063488	463	5.006645	645	5.198959	607	1.563005	179	2.108091	254	1.717516	200	1.44E-20	-1.499883941	down	--	--	Cellular Component: integral component of membrane (GO:0016021);; Biological Process: transmembrane transport (GO:0055085);;	--	--	[T]	Signal transduction mechanisms	OPT oligopeptide transporter protein	Oligopeptide transporter 4 OS=Arabidopsis thaliana OX=3702 GN=OPT4 PE=1 SV=1	S	Function unknown	PREDICTED: oligopeptide transporter 4-like [Musa acuminata subsp. malaccensis]	cellular component: membrane (GO:0016020);; cellular component: membrane part (GO:0044425);; biological process: localization (GO:0051179)
Ma03_g13070	Ma03_g13070	6.72647	390	6.961526	456	6.657047	395	1.021748	66	0.96588	66	0.972867	65	3.71E-54	-2.683012657	down	--	--	Molecular Function: transferase activity (GO:0016740);;	--	--	--	--	Acetyltransferase (GNAT) family	Probable N-acetyltransferase HLS1 OS=Arabidopsis thaliana OX=3702 GN=HLS1 PE=1 SV=1	S	Function unknown	PREDICTED: probable N-acetyltransferase HLS1 [Musa acuminata subsp. malaccensis]	molecular function: catalytic activity (GO:0003824)
Ma10_g02850	Ma10_g02850	0.174359	6	0.294831	10	0.504957	16	2.683172	80	2.446185	77	2.620307	79	3.07E-10	2.43063768	up	--	--	--	K14488|3.73248e-107|mus:103973477|K14488 SAUR family protein | (RefSeq) auxin-responsive protein SAUR41-like	Plant hormone signal transduction (ko04075)	--	--	Auxin responsive protein	Indole-3-acetic acid-induced protein ARG7 OS=Vigna radiata var. radiata OX=3916 GN=ARG7 PE=2 SV=1	S	Function unknown	PREDICTED: auxin-responsive protein SAUR41-like [Musa acuminata subsp. malaccensis]	--
Ma02_g07740	Ma02_g07740	0.710957	18	1.144698	33	0.479053	13	3.607122	91	2.188113	58	3.028588	78	5.99E-05	1.543361788	up	--	--	Cellular Component: chloroplast (GO:0009507);;	--	--	--	--	Light regulated protein Lir1	Light-regulated protein, chloroplastic OS=Oryza sativa subsp. japonica OX=39947 GN=LIR1 PE=1 SV=1	--	--	PREDICTED: light-regulated protein-like, partial [Musa acuminata subsp. malaccensis]	cellular component: cell (GO:0005623);; cellular component: organelle (GO:0043226);; cellular component: cell part (GO:0044464)
Ma04_g31310	Ma04_g31310	10.084649	1724	10.990586	1874	9.922289	1581	3.255546	513	5.826465	969	5.498794	965	9.49E-05	-1.109097856	down	--	--	--	--	--	[K]	Transcription	Myb/SANT-like DNA-binding domain;; Alcohol dehydrogenase transcription factor Myb/SANT-like;; Myb-like DNA-binding domain;; Myb-like DNA-binding domain	Trihelix transcription factor GT-2 OS=Arabidopsis thaliana OX=3702 GN=GT-2 PE=2 SV=1	K	Transcription	PREDICTED: trihelix transcription factor GTL1-like isoform X1 [Musa acuminata subsp. malaccensis]	--
Ma09_g06300	Ma09_g06300	1.657403	59	2.164181	86	2.490114	90	0.402261	15	0.877205	33	0.318846	12	2.80E-06	-1.812822396	down	--	--	--	--	--	--	--	KHA, dimerisation domain of potassium ion channel	--	U	Intracellular trafficking, secretion, and vesicular transport	PREDICTED: uncharacterized protein LOC103997100 [Musa acuminata subsp. malaccensis]	--
Ma10_g20350	Ma10_g20350	1.407312	202	1.510118	245	1.327113	195	4.313662	618	4.126157	623	4.200428	614	6.26E-28	1.419967404	up	[H]	Coenzyme transport and metabolism	Molecular Function: L-aspartate oxidase activity (GO:0008734);; Biological Process: NAD biosynthetic process (GO:0009435);; Cellular Component: chloroplast (GO:0009507);; Molecular Function: L-aspartate:fumarate oxidoreductase activity (GO:0044318);; Biological Process: oxidation-reduction process (GO:0055114);;	K00278|0|mus:103968766|K00278 L-aspartate oxidase [EC:1.4.3.16] | (RefSeq) L-aspartate oxidase, chloroplastic	Alanine, aspartate and glutamate metabolism (ko00250);; Nicotinate and nicotinamide metabolism (ko00760)	[C]	Energy production and conversion	FAD binding domain;; Fumarate reductase flavoprotein C-term;; FAD dependent oxidoreductase	L-aspartate oxidase, chloroplastic OS=Oryza sativa subsp. japonica OX=39947 GN=Os02g0134400 PE=3 SV=1	H	Coenzyme transport and metabolism	PREDICTED: L-aspartate oxidase, chloroplastic [Musa acuminata subsp. malaccensis]	biological process: metabolic process (GO:0008152);; biological process: single-organism process (GO:0044699);; molecular function: catalytic activity (GO:0003824);; biological process: cellular process (GO:0009987);; cellular component: cell (GO:0005623);; cellular component: organelle (GO:0043226);; cellular component: cell part (GO:0044464)
Ma04_g28320	Ma04_g28320	7.64679	580	7.370741	632	7.775605	604	3.664665	279	3.457231	277	3.304891	257	5.61E-24	-1.240531934	down	--	--	Molecular Function: GTPase activator activity (GO:0005096);; Biological Process: pollen development (GO:0009555);; Biological Process: embryo development ending in seed dormancy (GO:0009793);; Biological Process: positive regulation of GTPase activity (GO:0043547);;	K12493|0|mus:103983056|K12493 ADP-ribosylation factor GTPase-activating protein 2/3 | (RefSeq) probable ADP-ribosylation factor GTPase-activating protein AGD9 isoform X1	Endocytosis (ko04144)	[T]	Signal transduction mechanisms	Putative GTPase activating protein for Arf	Probable ADP-ribosylation factor GTPase-activating protein AGD8 OS=Arabidopsis thaliana OX=3702 GN=AGD8 PE=1 SV=1	U	Intracellular trafficking, secretion, and vesicular transport	PREDICTED: probable ADP-ribosylation factor GTPase-activating protein AGD9 isoform X1 [Musa acuminata subsp. malaccensis]	biological process: biological regulation (GO:0065007);; molecular function: molecular function regulator (GO:0098772);; biological process: multicellular organismal process (GO:0032501);; biological process: developmental process (GO:0032502);; biological process: single-organism process (GO:0044699);; biological process: reproduction (GO:0000003);; biological process: reproductive process (GO:0…
Ma02_g24280	Ma02_g24280	0	0	0	0	0	0	2.28382	147	4.355797	295	5.579463	366	2.05E-40	6.234640547	up	--	--	Biological Process: amino acid transmembrane transport (GO:0003333);; Cellular Component: plasma membrane (GO:0005886);; Molecular Function: amino acid transmembrane transporter activity (GO:0015171);; Cellular Component: integral component of membrane (GO:0016021);; Biological Process: amino acid export (GO:0032973);; Biological Process: amino acid import (GO:0043090);; Biological Process: amino…	--	--	--	--	EamA-like transporter family	WAT1-related protein At1g21890 OS=Arabidopsis thaliana OX=3702 GN=At1g21890 PE=2 SV=1	S	Function unknown	PREDICTED: WAT1-related protein At1g21890 [Musa acuminata subsp. malaccensis]	biological process: single-organism process (GO:0044699);; biological process: localization (GO:0051179);; cellular component: cell (GO:0005623);; cellular component: membrane (GO:0016020);; cellular component: cell part (GO:0044464);; molecular function: transporter activity (GO:0005215);; cellular component: membrane part (GO:0044425);; biological process: biological regulation (GO:0065007)
Ma07_g20020	Ma07_g20020	1.326056	68	0.803162	46	1.044671	55	11.207044	568	6.009737	321	8.100812	419	2.19E-28	2.7135859	up	--	--	Molecular Function: DNA binding (GO:0003677);;	K09422|0|mus:103992187|K09422 myb proto-oncogene protein, plant | (RefSeq) protein ODORANT1-like	--	[K]	Transcription	Myb-like DNA-binding domain;; Myb-like DNA-binding domain	Transcription factor MYB20 OS=Arabidopsis thaliana OX=3702 GN=MYB20 PE=2 SV=1	K	Transcription	PREDICTED: protein ODORANT1-like [Musa acuminata subsp. malaccensis]	molecular function: binding (GO:0005488)
Ma10_g31360	Ma10_g31360	1.414724	173	1.279163	177	1.556286	195	0.076523	9	0.263534	33	0.323152	41	1.79E-14	-2.557288271	down	--	--	Cellular Component: integral component of membrane (GO:0016021);;	--	--	--	--	GDP-fucose protein O-fucosyltransferase	O-fucosyltransferase 34 OS=Arabidopsis thaliana OX=3702 GN=OFUT34 PE=2 SV=1	S	Function unknown	PREDICTED: uncharacterized protein At1g04910 [Musa acuminata subsp. malaccensis]	cellular component: membrane (GO:0016020);; cellular component: membrane part (GO:0044425)
Ma11_g14940	Ma11_g14940	0.702532	76	0.812836	99	1.024119	113	2.019308	217	2.284129	259	2.148825	236	2.36E-08	1.170911282	up	[E]	Amino acid transport and metabolism	Molecular Function: hydroxymethylglutaryl-CoA synthase activity (GO:0004421);; Cellular Component: cytoplasm (GO:0005737);; Biological Process: L-phenylalanine catabolic process (GO:0006559);; Biological Process: cinnamic acid biosynthetic process (GO:0009800);; Molecular Function: phenylalanine ammonia-lyase activity (GO:0045548);;	K10775|0|mus:103971627|K10775 phenylalanine ammonia-lyase [EC:4.3.1.24] | (RefSeq) phenylalanine ammonia-lyase-like	Phenylalanine metabolism (ko00360);; Phenylpropanoid biosynthesis (ko00940)	[Q]	Secondary metabolites biosynthesis, transport and catabolism	Aromatic amino acid lyase	Phenylalanine ammonia-lyase 3 OS=Petroselinum crispum OX=4043 GN=PAL3 PE=2 SV=1	E	Amino acid transport and metabolism	PREDICTED: phenylalanine ammonia-lyase-like [Musa acuminata subsp. malaccensis]	molecular function: catalytic activity (GO:0003824);; cellular component: cell (GO:0005623);; cellular component: cell part (GO:0044464);; biological process: metabolic process (GO:0008152);; biological process: cellular process (GO:0009987);; biological process: single-organism process (GO:0044699)
Ma07_g16690	Ma07_g16690	5.755562	422	5.653317	469	6.13671	461	0.856369	63	0.91124	71	0.703002	53	9.00E-60	-2.876962054	down	--	--	Cellular Component: mitochondrion (GO:0005739);; Biological Process: protein metabolic process (GO:0019538);;	--	--	[O]	Posttranslational modification, protein turnover, chaperones	Xylanase inhibitor N-terminal;; Xylanase inhibitor C-terminal;; Eukaryotic aspartyl protease	Aspartyl protease family protein At5g10770 OS=Arabidopsis thaliana OX=3702 GN=At5g10770 PE=2 SV=1	O	Posttranslational modification, protein turnover, chaperones	PREDICTED: aspartyl protease family protein At5g10770-like [Musa acuminata subsp. malaccensis]	cellular component: cell (GO:0005623);; cellular component: organelle (GO:0043226);; cellular component: cell part (GO:0044464);; biological process: metabolic process (GO:0008152)
Ma02_g20250	Ma02_g20250	3.21341	157	3.640765	201	3.493074	175	1.823803	90	1.661312	86	1.264738	63	1.51E-07	-1.199907346	down	--	--	--	--	--	--	--	--	--	--	--	--	--
Ma01_g15600	Ma01_g15600	0.814825	66	0.64753	59	0.879427	73	0.14237	12	0.309722	27	0.107262	9	5.00E-06	-1.855746444	down	--	--	Cellular Component: nucleus (GO:0005634);;	--	--	[D]	Cell cycle control, cell division, chromosome partitioning	Cyclin, N-terminal domain;; Cyclin, C-terminal domain	Cyclin-SDS-like OS=Oryza sativa subsp. japonica OX=39947 GN=SDS PE=2 SV=1	D	Cell cycle control, cell division, chromosome partitioning	PREDICTED: cyclin-SDS-like [Musa acuminata subsp. malaccensis]	cellular component: cell (GO:0005623);; cellular component: organelle (GO:0043226);; cellular component: cell part (GO:0044464)
Ma05_g11010	Ma05_g11010	8.741442	571	8.393571	620	10.465644	700	2.452527	161	3.088892	214	3.593857	240	2.86E-25	-1.683792963	down	--	--	Cellular Component: integral component of membrane (GO:0016021);;	--	--	--	--	Thaumatin family	Thaumatin-like protein 1 OS=Arabidopsis thaliana OX=3702 GN=TLP1 PE=2 SV=1	S	Function unknown	PREDICTED: thaumatin-like protein 1b isoform X2 [Musa acuminata subsp. malaccensis]	cellular component: membrane (GO:0016020);; cellular component: membrane part (GO:0044425)
Ma09_g28840	Ma09_g28840	12.436245	732	13.17088	877	11.130065	671	2.375561	141	3.23047	201	2.839938	171	2.17E-51	-2.207574994	down	--	--	--	--	--	--	--	Domain of unknown function (DUF4228)	--	S	Function unknown	PREDICTED: uncharacterized protein LOC103999264 [Musa acuminata subsp. malaccensis]	--
Ma05_g02790	Ma05_g02790	20.064069	1906	20.570483	2201	21.049445	2033	9.92378	944	10.426766	1043	10.39665	1004	2.46E-49	-1.12705214	down	[E]	Amino acid transport and metabolism	Biological Process: cellular amino acid metabolic process (GO:0006520);; Molecular Function: oxidoreductase activity, acting on the CH-NH2 group of donors, NAD or NADP as acceptor (GO:0016639);; Biological Process: oxidation-reduction process (GO:0055114);;	K00261|0|mus:103983785|K00261 glutamate dehydrogenase (NAD(P)+) [EC:1.4.1.3] | (RefSeq) glutamate dehydrogenase	Arginine biosynthesis (ko00220);; Alanine, aspartate and glutamate metabolism (ko00250);; Nitrogen metabolism (ko00910);; Carbon metabolism (ko01200)	[E]	Amino acid transport and metabolism	Glutamate/Leucine/Phenylalanine/Valine dehydrogenase;; Glu/Leu/Phe/Val dehydrogenase, dimerisation domain	Glutamate dehydrogenase 1, mitochondrial OS=Oryza sativa subsp. japonica OX=39947 GN=GDH1 PE=2 SV=1	E	Amino acid transport and metabolism	PREDICTED: glutamate dehydrogenase [Musa acuminata subsp. malaccensis]	biological process: metabolic process (GO:0008152);; biological process: cellular process (GO:0009987);; biological process: single-organism process (GO:0044699);; molecular function: catalytic activity (GO:0003824)
Ma09_g25180	Ma09_g25180	16.262644	861	17.760374	1064	15.812613	857	6.695453	356	8.628798	483	7.529199	408	3.15E-23	-1.236006595	down	--	--	--	--	--	--	--	Hsp20/alpha crystallin family	22.3 kDa class VI heat shock protein OS=Oryza sativa subsp. japonica OX=39947 GN=HSP22.3 PE=2 SV=1	O	Posttranslational modification, protein turnover, chaperones	PREDICTED: 22.3 kDa class VI heat shock protein-like [Musa acuminata subsp. malaccensis]	--
Ma04_g13100	Ma04_g13100	15.4434	1218	15.716944	1402	14.398582	1163	5.06522	401	5.998417	500	5.089375	411	3.46E-50	-1.607699511	down	--	--	--	--	--	[I]	Lipid transport and metabolism	CRAL/TRIO domain;; CRAL/TRIO, N-terminal domain	Phosphatidylinositol/phosphatidylcholine transfer protein SFH1 OS=Arabidopsis thaliana OX=3702 GN=SFH1 PE=2 SV=1	S	Function unknown	PREDICTED: phosphatidylinositol/phosphatidylcholine transfer protein SFH1-like isoform X1 [Musa acuminata subsp. malaccensis]	--
Ma06_g05540	Ma06_g05540	64.58857	2025	68.070847	2415	67.725052	2175	215.742935	6783	228.301636	7564	226.376236	7259	4.04E-148	1.608946155	up	--	--	Cellular Component: endomembrane system (GO:0012505);; Cellular Component: membrane (GO:0016020);;	K17278|5.25776e-65|mus:103986908|K17278 membrane-associated progesterone receptor component | (RefSeq) probable steroid-binding protein 3	--	[R]	General function prediction only	Cytochrome b5-like Heme/Steroid binding domain	Probable steroid-binding protein 3 OS=Arabidopsis thaliana OX=3702 GN=MP3 PE=1 SV=1	S	Function unknown	PREDICTED: probable steroid-binding protein 3 [Musa acuminata subsp. malaccensis]	cellular component: cell (GO:0005623);; cellular component: cell part (GO:0044464);; cellular component: membrane (GO:0016020)
mito3_g00190	mito3_g00190	5.29679	182	3.428863	133	2.518522	89	1.623515	56	1.635984	60	1.740205	61	7.22E-05	-1.204386971	down	[C]	Energy production and conversion	Cellular Component: mitochondrion (GO:0005739);; Molecular Function: hydrogen ion transmembrane transporter activity (GO:0015078);; Biological Process: ATP synthesis coupled proton transport (GO:0015986);; Biological Process: ATP hydrolysis coupled proton transport (GO:0015991);; Cellular Component: integral component of membrane (GO:0016021);; Cellular Component: proton-transporting ATP synthase…	K02128|1.32951e-58|mus:103973025|K02128 F-type H+-transporting ATPase subunit c | (RefSeq) uncharacterized protein LOC103973025	Oxidative phosphorylation (ko00190)	--	--	ATP synthase subunit C	ATP synthase subunit 9, mitochondrial OS=Petunia sp. OX=4104 GN=ATP9 PE=3 SV=1	F	Nucleotide transport and metabolism	PREDICTED: uncharacterized protein LOC103973025 [Musa acuminata subsp. malaccensis]	cellular component: cell (GO:0005623);; cellular component: organelle (GO:0043226);; cellular component: cell part (GO:0044464);; biological process: localization (GO:0051179);; molecular function: transporter activity (GO:0005215);; biological process: metabolic process (GO:0008152);; biological process: cellular process (GO:0009987);; biological process: single-organism process (GO:0044699);; c…
Ma09_g05500	Ma09_g05500	1.750732	133	1.770201	152	1.530903	119	5.686637	431	2.914753	233	3.471211	268	1.01E-05	1.069013575	up	--	--	Biological Process: transcription, DNA-templated (GO:0006351);; Biological Process: regulation of cellular process (GO:0050794);;	--	--	--	--	BES1/BZR1 plant transcription factor, N-terminal	Protein BZR1 homolog 3 OS=Oryza sativa subsp. japonica OX=39947 GN=BZR3 PE=2 SV=1	S	Function unknown	PREDICTED: protein BZR1 homolog 3 [Musa acuminata subsp. malaccensis]	biological process: metabolic process (GO:0008152);; biological process: cellular process (GO:0009987);; biological process: biological regulation (GO:0065007)
Ma06_g37680	Ma06_g37680	3.750068	247	3.165015	236	2.937573	199	0.750417	50	0.925239	65	1.039158	70	1.81E-17	-1.903228159	down	--	--	Molecular Function: calcium ion binding (GO:0005509);; Cellular Component: endomembrane system (GO:0012505);; Cellular Component: integral component of membrane (GO:0016021);; Cellular Component: intracellular membrane-bounded organelle (GO:0043231);; Cellular Component: cytoplasmic part (GO:0044444);;	--	--	[TU]	Signal transduction mechanisms;; Intracellular trafficking, secretion, and vesicular transport	EF hand;; EF-hand domain pair;; EF-hand domain;; EF hand;; EF-hand domain pair;; Secreted protein acidic and rich in cysteine Ca binding region	Calmodulin-like protein 4 OS=Arabidopsis thaliana OX=3702 GN=CML4 PE=2 SV=1	S	Function unknown	PREDICTED: reticulocalbin-2-like [Musa acuminata subsp. malaccensis]	molecular function: binding (GO:0005488);; cellular component: cell (GO:0005623);; cellular component: cell part (GO:0044464);; cellular component: membrane (GO:0016020);; cellular component: membrane part (GO:0044425);; cellular component: organelle (GO:0043226)
Ma02_g00790	Ma02_g00790	7.861635	569	7.860151	643	7.626399	565	20.22294	1467	16.207415	1239	18.366022	1358	2.10E-25	1.091538105	up	--	--	--	--	--	--	--	WRKY DNA -binding domain	Probable WRKY transcription factor 48 OS=Arabidopsis thaliana OX=3702 GN=WRKY48 PE=2 SV=1	K	Transcription	PREDICTED: probable WRKY transcription factor 23 isoform X2 [Musa acuminata subsp. malaccensis]	--
Ma10_g06190	Ma10_g06190	17.502598	909	19.648035	1154	18.668753	993	10.944715	570	8.049175	442	8.163234	434	3.81E-19	-1.154376843	down	[I]	Lipid transport and metabolism	--	K01054|0|mus:103999902|K01054 acylglycerol lipase [EC:3.1.1.23] | (RefSeq) caffeoylshikimate esterase-like isoform X2	--	[I]	Lipid transport and metabolism	Serine aminopeptidase, S33;; alpha/beta hydrolase fold;; Alpha/beta hydrolase family;; Dienelactone hydrolase family	Caffeoylshikimate esterase OS=Arabidopsis thaliana OX=3702 GN=CSE PE=1 SV=1	I	Lipid transport and metabolism	PREDICTED: caffeoylshikimate esterase-like isoform X2 [Musa acuminata subsp. malaccensis]	--
Ma01_g13850	Ma01_g13850	6.392701	150	6.367945	169	5.763811	138	30.049471	705	19.738087	488	15.302162	366	1.03E-13	1.617853474	up	--	--	Biological Process: pseudouridine synthesis (GO:0001522);; Cellular Component: nucleolus (GO:0005730);; Biological Process: polar nucleus fusion (GO:0010197);; Cellular Component: Cajal body (GO:0015030);; Molecular Function: snoRNA binding (GO:0030515);; Biological Process: ribosome biogenesis (GO:0042254);;	K11130|7.85564e-39|mus:103992599|K11130 H/ACA ribonucleoprotein complex subunit 3 | (RefSeq) H/ACA ribonucleoprotein complex subunit 3-like protein	Ribosome biogenesis in eukaryotes (ko03008)	[A]	RNA processing and modification	Nucleolar RNA-binding protein, Nop10p family	H/ACA ribonucleoprotein complex subunit 3-like protein OS=Arabidopsis thaliana OX=3702 GN=At2g20490 PE=3 SV=2	J	Translation, ribosomal structure and biogenesis	PREDICTED: H/ACA ribonucleoprotein complex subunit 3-like protein [Musa acuminata subsp. malaccensis]	biological process: metabolic process (GO:0008152);; biological process: cellular process (GO:0009987);; cellular component: cell (GO:0005623);; cellular component: organelle (GO:0043226);; cellular component: organelle part (GO:0044422);; cellular component: cell part (GO:0044464);; biological process: cellular component organization or biogenesis (GO:0071840);; cellular component: membrane-encl…
Ma06_g25780	Ma06_g25780	4.413193	113	3.034138	88	2.771085	73	21.281059	546	15.967113	432	16.110489	422	3.35E-27	2.1817118	up	--	--	--	--	--	--	--	--	--	--	--	--	--
Ma06_g38070	Ma06_g38070	3.367922	255	3.072338	263	3.67695	285	0.854837	65	1.241107	100	0.910728	71	1.04E-17	-1.80289925	down	--	--	--	--	--	--	--	--	--	S	Function unknown	PREDICTED: uncharacterized protein LOC103989979 [Musa acuminata subsp. malaccensis]	--
Ma04_g31200	Ma04_g31200	1.339091	56	1.853603	88	2.180115	93	0.239082	10	0.045284	2	0.047105	2	3.34E-14	-3.359755729	down	--	--	Molecular Function: enzyme inhibitor activity (GO:0004857);; Biological Process: negative regulation of catalytic activity (GO:0043086);;	--	--	--	--	Plant invertase/pectin methylesterase inhibitor	21 kDa protein OS=Daucus carota OX=4039 PE=2 SV=1	S	Function unknown	PREDICTED: 21 kDa protein-like [Musa acuminata subsp. malaccensis]	biological process: biological regulation (GO:0065007);; molecular function: molecular function regulator (GO:0098772)
Ma10_g27590	Ma10_g27590	12.09205	1902	13.243956	2357	13.078156	2107	4.117585	650	4.871963	810	5.062949	815	9.97E-58	-1.565911558	down	[K]	Transcription	--	--	--	--	--	Protein kinase domain;; Protein tyrosine kinase;; Leucine rich repeat;; Leucine Rich repeats (2 copies);; Leucine Rich Repeat;; Leucine rich repeat N-terminal domain	Receptor-like protein kinase HSL1 OS=Arabidopsis thaliana OX=3702 GN=HSL1 PE=2 SV=1	S	Function unknown	PREDICTED: receptor-like protein kinase HSL1 [Musa acuminata subsp. malaccensis]	--
Ma10_g12580	Ma10_g12580	8.064776	980	9.017813	1239	8.548425	1066	21.279801	2592	20.202653	2599	19.749949	2469	1.28E-47	1.124543357	up	--	--	Molecular Function: phosphoprotein phosphatase activity (GO:0004721);;	--	--	[T]	Signal transduction mechanisms	Protein phosphatase 2C	Probable protein phosphatase 2C 39 OS=Oryza sativa subsp. japonica OX=39947 GN=Os04g0403701 PE=2 SV=2	T	Signal transduction mechanisms	PREDICTED: probable protein phosphatase 2C 39 [Musa acuminata subsp. malaccensis]	biological process: metabolic process (GO:0008152);; biological process: cellular process (GO:0009987);; molecular function: catalytic activity (GO:0003824)
Ma06_g08620	Ma06_g08620	4.40743	456	4.449973	521	4.255063	451	1.737669	181	1.944632	213	1.814267	192	2.29E-22	-1.359011211	down	--		--	--	--	--	--	Protein tyrosine kinase;; Protein kinase domain	Probable leucine-rich repeat receptor-like protein kinase At5g49770 OS=Arabidopsis thaliana OX=3702 GN=At5g49770 PE=2 SV=1	S	Function unknown	PREDICTED: probable leucine-rich repeat receptor-like protein kinase At5g49770 [Musa acuminata subsp. malaccensis]	--
Ma05_g22780	Ma05_g22780	4.128583	83	3.778684	86	4.071463	84	0.19994	4	0.272897	6	0.190167	4	5.44E-19	-3.599494165	down	--	--	--	--	--	--	--	Transcriptional repressor, ovate	Transcription repressor OFP4 OS=Arabidopsis thaliana OX=3702 GN=OFP4 PE=1 SV=1	S	Function unknown	Ovate protein family [Macleaya cordata]	--
Ma06_g36550	Ma06_g36550	14.234009	447	16.243395	577	14.393476	463	44.471649	1401	35.479362	1178	35.699352	1147	6.82E-25	1.222559497	up	--	--	Cellular Component: plasma membrane (GO:0005886);; Cellular Component: integral component of membrane (GO:0016021);;	--	--	--	--	Domain of unknown function (DUF588)	CASP-like protein 5C1 OS=Oryza sativa subsp. japonica OX=39947 GN=Os03g0767900 PE=2 SV=1	S	Function unknown	PREDICTED: CASP-like protein 5C1 [Musa acuminata subsp. malaccensis]	cellular component: cell (GO:0005623);; cellular component: membrane (GO:0016020);; cellular component: cell part (GO:0044464);; cellular component: membrane part (GO:0044425)
Ma07_g22430	Ma07_g22430	16.153955	357	13.350794	334	12.513763	284	5.777713	128	5.281916	124	5.263003	119	5.99E-16	-1.455019809	down	--	--	--	--	--	--	--	Family of unknown function (DUF5306)	--	--	--	--	--
Ma03_g18560	Ma03_g18560	11.336895	654	10.797488	705	10.044942	594	4.321122	250	4.189044	256	4.438858	262	3.92E-30	-1.423972114	down	--	--	Molecular Function: calcium ion binding (GO:0005509);; Molecular Function: calcium-dependent phospholipid binding (GO:0005544);; Biological Process: response to osmotic stress (GO:0006970);; Cellular Component: plasmodesma (GO:0009506);; Biological Process: response to abscisic acid (GO:0009737);;	--	--	[U]	Intracellular trafficking, secretion, and vesicular transport	Annexin	Annexin D4 OS=Arabidopsis thaliana OX=3702 GN=ANN4 PE=1 SV=1	S	Function unknown	PREDICTED: annexin D4 [Musa acuminata subsp. malaccensis]	molecular function: binding (GO:0005488);; biological process: response to stimulus (GO:0050896);; cellular component: cell junction (GO:0030054)
Ma03_g06660	Ma03_g06660	108.701859	5314	104.173141	5761	101.939293	5104	50.535702	2477	33.573921	1735	31.213499	1561	7.39E-12	-1.519938384	down	--	--	Molecular Function: hydrolase activity (GO:0016787);;	--	--	[E]	Amino acid transport and metabolism	Serine hydrolase (FSH1)	--	S	Function unknown	PREDICTED: esterase AGAP003155-like [Musa acuminata subsp. malaccensis]	molecular function: catalytic activity (GO:0003824)
Ma00_g01680	Ma00_g01680	5.656239	480	5.394455	518	6.534975	568	2.625568	224	2.49984	224	2.70086	235	1.02E-19	-1.274475002	down	--	--	--	--	--	--	--	Protein of unknown function (DUF1677)	--	S	Function unknown	PREDICTED: uncharacterized protein LOC103974314 [Musa acuminata subsp. malaccensis]	--
Ma04_g30760	Ma04_g30760	2.829174	178	2.274129	162	2.86158	184	0.53112	34	0.655413	44	1.043229	67	1.31E-11	-1.840968109	down	--	--	Biological Process: amino acid transmembrane transport (GO:0003333);; Cellular Component: plasma membrane (GO:0005886);; Molecular Function: amino acid transmembrane transporter activity (GO:0015171);; Cellular Component: integral component of membrane (GO:0016021);; Biological Process: amino acid export (GO:0032973);; Biological Process: amino acid import (GO:0043090);; Biological Process: amino…	--	--	--	--	EamA-like transporter family	WAT1-related protein At4g08290 OS=Arabidopsis thaliana OX=3702 GN=At4g08290 PE=2 SV=1	S	Function unknown	PREDICTED: WAT1-related protein At1g21890-like [Musa acuminata subsp. malaccensis]	biological process: single-organism process (GO:0044699);; biological process: localization (GO:0051179);; cellular component: cell (GO:0005623);; cellular component: membrane (GO:0016020);; cellular component: cell part (GO:0044464);; molecular function: transporter activity (GO:0005215);; cellular component: membrane part (GO:0044425);; biological process: biological regulation (GO:0065007)
Ma04_g02610	Ma04_g02610	8.306514	461	8.470133	532	9.012157	513	3.999352	223	3.966901	233	3.998589	227	2.97E-20	-1.218937665	down	--	--	--	--	--	--	--	VQ motif	VQ motif-containing protein 4 OS=Arabidopsis thaliana OX=3702 GN=VQ4 PE=1 SV=1	S	Function unknown	PREDICTED: VQ motif-containing protein 4-like [Musa acuminata subsp. malaccensis]	--
Ma01_g14300	Ma01_g14300	14.582261	2024	15.32673	2407	15.467613	2199	7.908545	1101	7.426785	1090	9.3013	1321	3.09E-26	-1.002386132	down	[G]	Carbohydrate transport and metabolism	Molecular Function: hydrolase activity, hydrolyzing O-glycosyl compounds (GO:0004553);; Biological Process: carbohydrate metabolic process (GO:0005975);; Molecular Function: carbohydrate binding (GO:0030246);;	K15925|0|mus:103992152|K15925 alpha-D-xyloside xylohydrolase [EC:3.2.1.177] | (RefSeq) alpha-xylosidase 1	--	[G]	Carbohydrate transport and metabolism	Glycosyl hydrolases family 31;; N-terminal barrel of NtMGAM and CtMGAM, maltase-glucoamylase;; Galactose mutarotase-like	Alpha-xylosidase 1 OS=Arabidopsis thaliana OX=3702 GN=XYL1 PE=1 SV=1	G	Carbohydrate transport and metabolism	PREDICTED: alpha-xylosidase 1 [Musa acuminata subsp. malaccensis]	molecular function: catalytic activity (GO:0003824);; biological process: metabolic process (GO:0008152);; molecular function: binding (GO:0005488)
Ma11_g19340	Ma11_g19340	5.881984	816	6.516121	1023	6.971564	991	3.348987	466	3.198911	469	3.358752	477	1.33E-23	-1.085918674	down	--	--	Molecular Function: DNA binding (GO:0003677);;	K09338|1.77664e-154|mus:103972003|K09338 homeobox-leucine zipper protein | (RefSeq) homeobox-leucine zipper protein HAT4-like isoform X1	--	[K]	Transcription	Homeobox domain;; Homeobox associated leucine zipper;; HD-ZIP protein N terminus;; HD-ZIP protein N terminus	Homeobox-leucine zipper protein HAT4 OS=Arabidopsis thaliana OX=3702 GN=HAT4 PE=1 SV=1	K	Transcription	PREDICTED: homeobox-leucine zipper protein HAT4-like isoform X1 [Musa acuminata subsp. malaccensis]	molecular function: binding (GO:0005488)
Ma08_g29190	Ma08_g29190	9.993765	685	10.172605	788	10.31463	724	0.271563	19	0.74959	55	0.502176	36	2.33E-96	-4.265378233	down	[CO]	Energy production and conversion;; Posttranslational modification, protein turnover, chaperones	--	--	--	[R]	General function prediction only	WD domain, G-beta repeat;; PQQ-like domain	Protein JINGUBANG OS=Arabidopsis thaliana OX=3702 GN=JGB PE=1 SV=1	S	Function unknown	PREDICTED: vegetative incompatibility protein HET-E-1-like [Musa acuminata subsp. malaccensis]	--
Ma09_g02180	Ma09_g02180	1.191847	229	1.436392	312	1.369048	269	0.497618	96	0.797488	162	0.719747	141	3.54E-07	-1.077217602	down	[K]	Transcription	Cellular Component: membrane (GO:0016020);;	--	--	--	--	Protein tyrosine kinase;; Leucine rich repeat;; Protein kinase domain;; Leucine Rich repeats (2 copies);; Leucine Rich Repeat	Probable inactive leucine-rich repeat receptor-like protein kinase At3g03770 OS=Arabidopsis thaliana OX=3702 GN=At3g03770 PE=2 SV=1	S	Function unknown	PREDICTED: probable inactive leucine-rich repeat receptor-like protein kinase At3g03770 isoform X2 [Musa acuminata subsp. malaccensis]	cellular component: membrane (GO:0016020)
Ma03_g12470	Ma03_g12470	106.107269	4244	100.653603	4555	102.747803	4209	45.078655	1808	30.535219	1291	32.290932	1321	4.18E-45	-1.633443069	down	--	--	--	--	--	--	--	Protein of unknown function, DUF538	--	S	Function unknown	PREDICTED: uncharacterized protein LOC103978016 [Musa acuminata subsp. malaccensis]	--
Ma05_g01230	Ma05_g01230	7.802964	634	7.611462	700	7.599632	633	3.687365	301	3.700326	318	3.194345	266	7.93E-24	-1.233300734	down	--	--	Biological Process: amino acid transmembrane transport (GO:0003333);; Cellular Component: plasma membrane (GO:0005886);; Molecular Function: amino acid transmembrane transporter activity (GO:0015171);; Cellular Component: integral component of membrane (GO:0016021);;	--	--	[E]	Amino acid transport and metabolism	Transmembrane amino acid transporter protein;; Tryptophan/tyrosine permease family	Amino acid permease 8 OS=Arabidopsis thaliana OX=3702 GN=AAP8 PE=1 SV=1	G	Carbohydrate transport and metabolism	PREDICTED: amino acid permease 8 [Musa acuminata subsp. malaccensis]	biological process: single-organism process (GO:0044699);; biological process: localization (GO:0051179);; cellular component: cell (GO:0005623);; cellular component: membrane (GO:0016020);; cellular component: cell part (GO:0044464);; molecular function: transporter activity (GO:0005215);; cellular component: membrane part (GO:0044425)
Ma05_g04820	Ma05_g04820	5.34388	456	5.524135	533	5.656375	494	0.911366	78	0.67706	61	0.757974	67	1.71E-64	-2.873425566	down	[S]	Function unknown	Biological Process: phosphate-containing compound metabolic process (GO:0006796);;	--	--	--	--	5' nucleotidase, deoxy (Pyrimidine), cytosolic type C protein (NT5C)	--	L	Replication, recombination and repair	PREDICTED: uncharacterized protein LOC103983980 isoform X1 [Musa acuminata subsp. malaccensis]	biological process: metabolic process (GO:0008152);; biological process: cellular process (GO:0009987)
Ma05_g27670	Ma05_g27670	15.187907	1599	14.809046	1764	13.051061	1408	7.776077	821	6.977387	777	6.665764	718	1.55E-29	-1.127504038	down	--	--	Cellular Component: Golgi apparatus (GO:0005794);; Cellular Component: cytosol (GO:0005829);; Cellular Component: plasmodesma (GO:0009506);; Molecular Function: intramolecular transferase activity (GO:0016866);; Biological Process: cellulose biosynthetic process (GO:0030244);;	K13379|0|mus:103986432|K13379 reversibly glycosylated polypeptide / UDP-arabinopyranose mutase [EC:2.4.1.- 5.4.99.30] | (RefSeq) probable UDP-arabinopyranose mutase 2	Amino sugar and nucleotide sugar metabolism (ko00520)	--	--	Reversibly glycosylated polypeptide	Probable inactive UDP-arabinopyranose mutase 2 OS=Oryza sativa subsp. japonica OX=39947 GN=UAM2 PE=1 SV=1	S	Function unknown	PREDICTED: probable UDP-arabinopyranose mutase 2 [Musa acuminata subsp. malaccensis]	cellular component: cell (GO:0005623);; cellular component: organelle (GO:0043226);; cellular component: cell part (GO:0044464);; cellular component: cell junction (GO:0030054);; molecular function: catalytic activity (GO:0003824);; biological process: metabolic process (GO:0008152);; biological process: cellular process (GO:0009987);; biological process: single-organism process (GO:0044699)
Ma02_g04650	Ma02_g04650	79.197906	5474	81.107697	6342	76.31855	5403	24.557026	1702	41.920547	3062	38.27182	2706	3.94E-08	-1.251082053	down	[Q]	Secondary metabolites biosynthesis, transport and catabolism	Biological Process: response to light stimulus (GO:0009416);; Biological Process: flavonoid biosynthetic process (GO:0009813);; Molecular Function: naringenin 3-dioxygenase activity (GO:0045486);; Molecular Function: metal ion binding (GO:0046872);; Biological Process: oxidation-reduction process (GO:0055114);;	K00475|0|mus:103970367|K00475 naringenin 3-dioxygenase [EC:1.14.11.9] | (RefSeq) naringenin,2-oxoglutarate 3-dioxygenase-like	Flavonoid biosynthesis (ko00941)	[QR]	Secondary metabolites biosynthesis, transport and catabolism;; General function prediction only	2OG-Fe(II) oxygenase superfamily;; non-haem dioxygenase in morphine synthesis N-terminal	Flavanone 3-dioxygenase OS=Petroselinum crispum OX=4043 GN=FHT PE=1 SV=1	S	Function unknown	PREDICTED: naringenin,2-oxoglutarate 3-dioxygenase-like [Musa acuminata subsp. malaccensis]	biological process: response to stimulus (GO:0050896);; biological process: metabolic process (GO:0008152);; biological process: single-organism process (GO:0044699);; molecular function: catalytic activity (GO:0003824);; molecular function: binding (GO:0005488)
Ma01_g05120	Ma01_g05120	3.425536	142	2.010034	94	2.238232	95	0.598003	25	1.65457	73	1.027914	44	0.00088443	-1.202206788	down	--	--	Molecular Function: sequence-specific DNA binding (GO:0043565);;	K03627|8.87683e-95|mus:103988481|K03627 putative transcription factor | (RefSeq) multiprotein-bridging factor 1b	--	[K]	Transcription	Multiprotein bridging factor 1;; Helix-turn-helix	Multiprotein-bridging factor 1b OS=Arabidopsis thaliana OX=3702 GN=MBF1B PE=2 SV=1	K	Transcription	PREDICTED: multiprotein-bridging factor 1b [Musa acuminata subsp. malaccensis]	molecular function: binding (GO:0005488)
Ma02_g19200	Ma02_g19200	4.658232	270	4.431221	291	5.1245	304	0.987406	58	0.498863	31	1.008299	60	2.27E-26	-2.513159138	down	--	--	--	--	--	--	--	Probable lipid transfer;; Protease inhibitor/seed storage/LTP family	Non-specific lipid transfer protein GPI-anchored 2 OS=Arabidopsis thaliana OX=3702 GN=LTPG2 PE=2 SV=1	S	Function unknown	PREDICTED: non-specific lipid transfer protein GPI-anchored 2-like [Musa acuminata subsp. malaccensis]	--
Ma09_g21650	Ma09_g21650	1.303971	105	2.041983	186	1.622578	134	0.60494	49	0.723515	62	0.881675	73	9.56E-06	-1.217485205	down	--	--	--	--	--	--	--	Vacuolar protein sorting-associated protein 62	--	S	Function unknown	PREDICTED: uncharacterized protein LOC103973198 [Musa acuminata subsp. malaccensis]	--
Ma07_g05890	Ma07_g05890	0.855542	148	0.848847	166	0.978297	173	0.351227	61	0.408189	75	0.458409	81	1.62E-07	-1.211862026	down	--	--	Molecular Function: binding (GO:0005488);; Cellular Component: microtubule cytoskeleton (GO:0015630);; Molecular Function: nucleoside-triphosphatase activity (GO:0017111);; Cellular Component: cytoskeletal part (GO:0044430);;	K11498|0|mus:103990518|K11498 centromeric protein E | (RefSeq) kinesin-like protein KIN-7J	--	[Z]	Cytoskeleton	Kinesin motor domain;; Domain of unknown function (DUF3490);; Microtubule binding	Kinesin-like protein KIN-7H OS=Oryza sativa subsp. japonica OX=39947 GN=KIN7H PE=2 SV=2	Z	Cytoskeleton	PREDICTED: kinesin-like protein KIN-7J [Musa acuminata subsp. malaccensis]	molecular function: binding (GO:0005488);; cellular component: cell (GO:0005623);; cellular component: organelle (GO:0043226);; cellular component: cell part (GO:0044464);; molecular function: catalytic activity (GO:0003824);; cellular component: organelle part (GO:0044422)
Ma11_g08330	Ma11_g08330	3.292059	182	2.846424	178	3.140653	178	0.501906	28	0.572523	34	0.482858	28	9.23E-24	-2.540821368	down	--	--	--	--	--	[K]	Transcription	CCT motif	Zinc finger protein CONSTANS-LIKE 16 OS=Arabidopsis thaliana OX=3702 GN=COL16 PE=1 SV=2	K	Transcription	PREDICTED: uncharacterized protein LOC103999941 [Musa acuminata subsp. malaccensis]	--
Ma03_g26250	Ma03_g26250	572.646179	39633	583.06366	45650	581.966553	41253	233.064896	16176	254.16835	18589	250.367691	17721	1.23E-131	-1.360947435	down	[F]	Nucleotide transport and metabolism	Biological Process: photosynthesis (GO:0015979);; Biological Process: chlorophyll biosynthetic process (GO:0015995);; Molecular Function: metal ion binding (GO:0046872);; Molecular Function: magnesium-protoporphyrin IX monomethyl ester (oxidative) cyclase activity (GO:0048529);; Biological Process: oxidation-reduction process (GO:0055114);;	K04035|0|mus:103978869|K04035 magnesium-protoporphyrin IX monomethyl ester (oxidative) cyclase [EC:1.14.13.81] | (RefSeq) magnesium-protoporphyrin IX monomethyl ester [oxidative] cyclase, chloroplastic-like	Porphyrin and chlorophyll metabolism (ko00860)	--	--	Rubrerythrin	Magnesium-protoporphyrin IX monomethyl ester [oxidative] cyclase, chloroplastic OS=Gossypium hirsutum OX=3635 GN=CRD1 PE=2 SV=2	H	Coenzyme transport and metabolism	PREDICTED: magnesium-protoporphyrin IX monomethyl ester [oxidative] cyclase, chloroplastic-like [Musa acuminata subsp. malaccensis]	biological process: metabolic process (GO:0008152);; biological process: cellular process (GO:0009987);; biological process: single-organism process (GO:0044699);; molecular function: binding (GO:0005488);; molecular function: catalytic activity (GO:0003824)
Ma06_g05980	Ma06_g05980	11.122969	891	11.812371	1070	10.526977	863	3.710926	298	4.122805	349	3.548215	291	1.40E-46	-1.665421579	down	[T]	Signal transduction mechanisms	Molecular Function: protein kinase activity (GO:0004672);; Molecular Function: ATP binding (GO:0005524);; Biological Process: protein phosphorylation (GO:0006468);;	K04733|0|mus:103986944|K04733 interleukin-1 receptor-associated kinase 4 [EC:2.7.11.1] | (RefSeq) serine/threonine-protein kinase At5g01020	--	[T]	Signal transduction mechanisms	Protein tyrosine kinase;; Protein kinase domain	Serine/threonine-protein kinase RIPK OS=Arabidopsis thaliana OX=3702 GN=RIPK PE=1 SV=1	T	Signal transduction mechanisms	PREDICTED: serine/threonine-protein kinase At5g01020 [Musa acuminata subsp. malaccensis]	biological process: metabolic process (GO:0008152);; biological process: cellular process (GO:0009987);; molecular function: catalytic activity (GO:0003824);; molecular function: binding (GO:0005488)
Ma03_g14340	Ma03_g14340	2.175783	153	2.969399	235	2.540759	182	0.592635	42	0.655037	49	0.74705	54	5.02E-16	-1.966479178	down	--	--	Cellular Component: plasma membrane (GO:0005886);; Cellular Component: plant-type vacuole membrane (GO:0009705);; Biological Process: unidimensional cell growth (GO:0009826);; Biological Process: plant-type secondary cell wall biogenesis (GO:0009834);; Biological Process: auxin efflux (GO:0010315);; Cellular Component: integral component of membrane (GO:0016021);; Molecular Function: transmembran…	--	--	--	--	EamA-like transporter family	Protein WALLS ARE THIN 1 OS=Arabidopsis thaliana OX=3702 GN=WAT1 PE=1 SV=1	S	Function unknown	PREDICTED: protein WALLS ARE THIN 1-like [Musa acuminata subsp. malaccensis]	cellular component: cell (GO:0005623);; cellular component: membrane (GO:0016020);; cellular component: cell part (GO:0044464);; cellular component: organelle (GO:0043226);; cellular component: organelle part (GO:0044422);; biological process: cellular process (GO:0009987);; biological process: developmental process (GO:0032502);; biological process: growth (GO:0040007);; biological process: sing…
Ma02_g19650	Ma02_g19650	6.665886	368	6.338459	396	5.454344	309	1.753274	97	2.324151	136	2.831444	160	3.47E-14	-1.498126024	down	--	--	Molecular Function: DNA binding (GO:0003677);;	K09422|1.18197e-161|mus:103975246|K09422 myb proto-oncogene protein, plant | (RefSeq) transcription factor MYB23-like	--	[K]	Transcription	Myb-like DNA-binding domain;; Myb-like DNA-binding domain	Transcription factor TT2 OS=Arabidopsis thaliana OX=3702 GN=TT2 PE=1 SV=1	K	Transcription	PREDICTED: transcription factor MYB23-like [Musa acuminata subsp. malaccensis]	molecular function: binding (GO:0005488)
Ma07_g16540	Ma07_g16540	9.915567	1413	8.268579	1333	9.532843	1391	2.75444	394	3.672484	553	4.054418	591	6.42E-28	-1.506617382	down	[K]	Transcription	--	--	--	--	--	Protein tyrosine kinase;; Protein kinase domain;; Di-glucose binding within endoplasmic reticulum;; Leucine rich repeat;; Leucine Rich repeats (2 copies)	Probable LRR receptor-like serine/threonine-protein kinase At1g56130 OS=Arabidopsis thaliana OX=3702 GN=At1g56130 PE=2 SV=2	--	--	PREDICTED: probable LRR receptor-like serine/threonine-protein kinase At1g56140 [Musa acuminata subsp. malaccensis]	--
Ma07_g28610	Ma07_g28610	4.727432	489	4.633228	542	3.852762	408	1.077304	112	1.595239	175	1.141303	121	1.63E-24	-1.865095192	down	--	--	Molecular Function: ATP binding (GO:0005524);; Cellular Component: nucleus (GO:0005634);; Biological Process: regulation of transcription, DNA-templated (GO:0006355);; Biological Process: developmental process (GO:0032502);;	--	--	--	--	WRC;; QLQ	Growth-regulating factor 6 OS=Oryza sativa subsp. japonica OX=39947 GN=GRF6 PE=2 SV=2	K	Transcription	PREDICTED: growth-regulating factor 6-like isoform X1 [Musa acuminata subsp. malaccensis]	molecular function: binding (GO:0005488);; cellular component: cell (GO:0005623);; cellular component: organelle (GO:0043226);; cellular component: cell part (GO:0044464);; biological process: biological regulation (GO:0065007);; biological process: developmental process (GO:0032502)
Ma05_g24230	Ma05_g24230	1.887813	159	1.056098	101	1.079238	94	0.423305	36	0.508388	46	0.394543	34	6.12E-07	-1.58416652	down	[M]	Cell wall/membrane/envelope biogenesis	Molecular Function: protein kinase activity (GO:0004672);;	K04733|0|mus:103985559|K04733 interleukin-1 receptor-associated kinase 4 [EC:2.7.11.1] | (RefSeq) probable receptor-like serine/threonine-protein kinase At5g57670 isoform X1	--	[T]	Signal transduction mechanisms	Protein tyrosine kinase;; Protein kinase domain	Probable receptor-like serine/threonine-protein kinase At5g57670 OS=Arabidopsis thaliana OX=3702 GN=At5g57670 PE=2 SV=1	T	Signal transduction mechanisms	PREDICTED: probable receptor-like serine/threonine-protein kinase At5g57670 isoform X1 [Musa acuminata subsp. malaccensis]	biological process: metabolic process (GO:0008152);; biological process: cellular process (GO:0009987);; molecular function: catalytic activity (GO:0003824)
Ma03_g11820	Ma03_g11820	2.253622	131	1.15825	76	1.341378	80	5.747123	335	6.662132	409	6.413702	381	2.86E-15	1.786974581	up	--	--	Cellular Component: chloroplast thylakoid membrane (GO:0009535);; Cellular Component: chloroplast envelope (GO:0009941);;	--	--	--	--	--	Uncharacterized protein At4g37920 OS=Arabidopsis thaliana OX=3702 GN=At4g37920 PE=2 SV=2	S	Function unknown	PREDICTED: uncharacterized protein At4g37920, chloroplastic [Musa acuminata subsp. malaccensis]	cellular component: cell (GO:0005623);; cellular component: membrane (GO:0016020);; cellular component: organelle (GO:0043226);; cellular component: organelle part (GO:0044422);; cellular component: cell part (GO:0044464)
Ma06_g27240	Ma06_g27240	1.990052	200	2.342509	266	1.909327	197	4.653062	469	4.695872	499	4.575911	470	2.85E-12	1.010698225	up	[R]	General function prediction only	--	K13111|0|mus:103989067|K13111 WD40 repeat-containing protein SMU1 | (RefSeq) suppressor of mec-8 and unc-52 protein homolog 1	--	[R]	General function prediction only	WD domain, G-beta repeat;; Anaphase-promoting complex subunit 4 WD40 domain;; WD40 region of Ge1, enhancer of mRNA-decapping protein;; Nucleoporin Nup120/160	Suppressor of mec-8 and unc-52 protein homolog 1 OS=Arabidopsis thaliana OX=3702 GN=SMU1 PE=1 SV=1	S	Function unknown	PREDICTED: suppressor of mec-8 and unc-52 protein homolog 1 [Musa acuminata subsp. malaccensis]	--
Ma11_g12660	Ma11_g12660	9.585512	734	10.388856	900	10.745437	843	22.565664	1732	22.477859	1818	23.472492	1837	9.16E-34	1.022097788	up	--	--	--	--	--	[GC]	Carbohydrate transport and metabolism;; Energy production and conversion	UDP-glucoronosyl and UDP-glucosyl transferase	UDP-glycosyltransferase 87A2 OS=Arabidopsis thaliana OX=3702 GN=UGT87A2 PE=1 SV=1	S	Function unknown	PREDICTED: UDP-glycosyltransferase 87A2-like [Musa acuminata subsp. malaccensis]	--
Ma10_g26840	Ma10_g26840	15.968311	949	15.604695	1049	16.693836	1017	8.419193	502	7.057502	444	8.400462	511	5.08E-26	-1.133459715	down	--	--	Cellular Component: integral component of membrane (GO:0016021);;	--	--	--	--	PAP2 superfamily	Phosphatidylcholine:diacylglycerol cholinephosphotransferase 1 OS=Arabidopsis thaliana OX=3702 GN=ROD1 PE=1 SV=1	S	Function unknown	PREDICTED: phosphatidylcholine:diacylglycerol cholinephosphotransferase 1 [Musa acuminata subsp. malaccensis]	cellular component: membrane (GO:0016020);; cellular component: membrane part (GO:0044425)
Ma09_g05410	Ma09_g05410	1.22479	54	0.981406	49	1.145672	51	12.646863	552	2.722717	126	4.424038	197	0.000578186	1.799465874	up	[R]	General function prediction only	--	--	--	--	--	--	Pathogen-related protein OS=Hordeum vulgare OX=4513 PE=2 SV=2	S	Function unknown	PREDICTED: pathogen-related protein [Musa acuminata subsp. malaccensis]	--
Ma01_g22260	Ma01_g22260	2.076261	263	1.820468	261	1.93841	247	1.147521	146	0.949287	127	1.004934	131	3.42E-08	-1.003711658	down	[K]	Transcription	Molecular Function: protein kinase activity (GO:0004672);; Molecular Function: ATP binding (GO:0005524);; Biological Process: protein phosphorylation (GO:0006468);; Cellular Component: integral component of membrane (GO:0016021);;	--	--	--	--	Protein kinase domain;; Protein tyrosine kinase;; Leucine rich repeat;; Leucine Rich repeats (2 copies);; Leucine Rich Repeat;; Leucine rich repeat N-terminal domain	Probable inactive receptor kinase At5g58300 OS=Arabidopsis thaliana OX=3702 GN=At5g58300 PE=2 SV=1	S	Function unknown	PREDICTED: probable inactive receptor kinase At5g58300 [Musa acuminata subsp. malaccensis]	biological process: metabolic process (GO:0008152);; biological process: cellular process (GO:0009987);; molecular function: catalytic activity (GO:0003824);; molecular function: binding (GO:0005488);; cellular component: membrane (GO:0016020);; cellular component: membrane part (GO:0044425)
Ma06_g25200	Ma06_g25200	0.627205	53	0.680079	65	0.853221	73	2.525035	211	2.254469	199	1.533609	131	3.73E-07	1.333532392	up	[OT]	Posttranslational modification, protein turnover, chaperones;; Signal transduction mechanisms	Biological Process: metabolic process (GO:0008152);; Molecular Function: amino acid binding (GO:0016597);;	--	--	--	--	ACT domain;; ACT domain;; ACT domain	ACT domain-containing protein ACR4 OS=Arabidopsis thaliana OX=3702 GN=ACR4 PE=2 SV=1	S	Function unknown	PREDICTED: ACT domain-containing protein ACR6-like isoform X1 [Musa acuminata subsp. malaccensis]	biological process: metabolic process (GO:0008152);; molecular function: binding (GO:0005488)
Ma09_g00660	Ma09_g00660	5.800089	520	6.116941	620	5.813709	534	2.890292	260	3.385365	321	3.257092	299	1.07E-14	-1.008508951	down	--	--	Cellular Component: integral component of membrane (GO:0016021);; Molecular Function: transferase activity, transferring glycosyl groups (GO:0016757);;	K18134|0|mus:103996594|K18134 protein O-GlcNAc transferase [EC:2.4.1.255] | (RefSeq) uncharacterized protein LOC103996594	Other types of O-glycan biosynthesis (ko00514)	[S]	Function unknown	Protein of unknown function (DUF563)	--	S	Function unknown	PREDICTED: uncharacterized protein LOC103996594 [Musa acuminata subsp. malaccensis]	cellular component: membrane (GO:0016020);; cellular component: membrane part (GO:0044425);; molecular function: catalytic activity (GO:0003824)
Ma11_g07620	Ma11_g07620	36.484138	1884	39.027138	2280	41.289799	2184	7.254004	376	9.962358	544	7.715538	408	2.82E-87	-2.327436037	down	[M]	Cell wall/membrane/envelope biogenesis	--	--	--	--	--	--	Protein CDI OS=Arabidopsis thaliana OX=3702 GN=CDI PE=2 SV=1	S	Function unknown	PREDICTED: protein CDI-like [Musa acuminata subsp. malaccensis]	--
Ma09_g09730	Ma09_g09730	6.132465	129	3.886734	93	6.243608	135	25.60854	540	13.235817	294	11.543191	248	4.36E-07	1.408089798	up	--	--	--	--	--	--	--	Ribosomal protein L41	--	--	--	--	--
Ma09_g13520	Ma09_g13520	8.729049	1055	8.338091	1140	8.866704	1098	3.555947	432	4.964773	634	3.577804	438	5.50E-19	-1.21236472	down	[G]	Carbohydrate transport and metabolism	Molecular Function: hydrolase activity, hydrolyzing O-glycosyl compounds (GO:0004553);; Biological Process: carbohydrate metabolic process (GO:0005975);;	K01214|0|mus:103997896|K01214 isoamylase [EC:3.2.1.68] | (RefSeq) isoamylase 1, chloroplastic isoform X1	--	[G]	Carbohydrate transport and metabolism	Alpha amylase, catalytic domain;; Carbohydrate-binding module 48 (Isoamylase N-terminal domain)	Isoamylase 1, chloroplastic OS=Oryza sativa subsp. japonica OX=39947 GN=ISA1 PE=1 SV=1	G	Carbohydrate transport and metabolism	PREDICTED: isoamylase 1, chloroplastic isoform X1 [Musa acuminata subsp. malaccensis]	molecular function: catalytic activity (GO:0003824);; biological process: metabolic process (GO:0008152)
Ma07_g28660	Ma07_g28660	5.372277	474	5.447462	544	5.600834	507	2.512991	223	2.311728	216	2.040776	185	1.31E-22	-1.362950119	down	[G]	Carbohydrate transport and metabolism	--	--	--	--	--	Protein of unknown function, DUF547;; Leucine-zipper of ternary complex factor MIP1	--	S	Function unknown	PREDICTED: uncharacterized protein LOC103993095 isoform X1 [Musa acuminata subsp. malaccensis]	--
Ma11_g14230	Ma11_g14230	6.106848	181	5.161268	173	4.473865	136	14.042542	417	10.979899	344	10.280665	312	1.15E-07	1.00744864	up	[J]	Translation, ribosomal structure and biogenesis	Molecular Function: structural constituent of ribosome (GO:0003735);; Cellular Component: ribosome (GO:0005840);; Biological Process: translation (GO:0006412);;	K02908|4.36631e-69|mus:103971551|K02908 large subunit ribosomal protein L30e | (RefSeq) 60S ribosomal protein L30-like	Ribosome (ko03010)	[J]	Translation, ribosomal structure and biogenesis	Ribosomal protein L7Ae/L30e/S12e/Gadd45 family	60S ribosomal protein L30 OS=Lupinus luteus OX=3873 GN=RPL30 PE=3 SV=1	J	Translation, ribosomal structure and biogenesis	PREDICTED: 60S ribosomal protein L30-like [Musa acuminata subsp. malaccensis]	molecular function: structural molecule activity (GO:0005198);; cellular component: cell (GO:0005623);; cellular component: macromolecular complex (GO:0032991);; cellular component: organelle (GO:0043226);; cellular component: cell part (GO:0044464);; biological process: metabolic process (GO:0008152);; biological process: cellular process (GO:0009987)
Ma03_g01340	Ma03_g01340	13.1927	823	12.71585	898	11.511687	736	3.904866	245	4.259659	307	4.759136	304	7.71E-36	-1.596098303	down	--	--	Molecular Function: phosphatidate phosphatase activity (GO:0008195);; Cellular Component: integral component of membrane (GO:0016021);; Biological Process: dephosphorylation (GO:0016311);;	--	--	[I]	Lipid transport and metabolism	PAP2 superfamily	Lipid phosphate phosphatase 2 OS=Arabidopsis thaliana OX=3702 GN=LPP2 PE=2 SV=1	I	Lipid transport and metabolism	PREDICTED: lipid phosphate phosphatase 2 [Musa acuminata subsp. malaccensis]	biological process: metabolic process (GO:0008152);; biological process: cellular process (GO:0009987);; molecular function: catalytic activity (GO:0003824);; cellular component: membrane (GO:0016020);; cellular component: membrane part (GO:0044425)
Ma06_g32580	Ma06_g32580	4.444305	237	5.36346	324	3.476102	190	0.639872	35	0.685392	39	0.358857	20	4.83E-27	-2.902230207	down	--	--	--	K09285|8.11202e-153|mus:103989526|K09285 AP2-like factor, ANT lineage | (RefSeq) AP2-like ethylene-responsive transcription factor At1g16060	--	--	--	AP2 domain	AP2-like ethylene-responsive transcription factor At1g16060 OS=Arabidopsis thaliana OX=3702 GN=At1g16060 PE=2 SV=1	K	Transcription	PREDICTED: AP2-like ethylene-responsive transcription factor At1g16060 [Musa acuminata subsp. malaccensis]	--
Ma03_g20470	Ma03_g20470	18.983007	757	18.78862	848	19.032251	777	48.51368	1939	42.203186	1778	42.258785	1723	9.60E-35	1.090804689	up	--	--	--	--	--	--	--	--	--	S	Function unknown	PREDICTED: uncharacterized protein LOC103979358 [Musa acuminata subsp. malaccensis]	--
Ma08_g12130	Ma08_g12130	108.072044	7136	104.993965	7843	102.534248	6934	4.930655	327	4.926557	344	4.809908	325	0	-4.533986838	down	--	--	Molecular Function: peroxidase activity (GO:0004601);; Cellular Component: extracellular region (GO:0005576);; Biological Process: response to oxidative stress (GO:0006979);; Molecular Function: heme binding (GO:0020037);; Biological Process: hydrogen peroxide catabolic process (GO:0042744);; Molecular Function: metal ion binding (GO:0046872);; Biological Process: oxidation-reduction process (GO:…	K00430|0|mus:103993173|K00430 peroxidase [EC:1.11.1.7] | (RefSeq) peroxidase 5	Phenylpropanoid biosynthesis (ko00940)	--	--	Peroxidase	Peroxidase 5 OS=Vitis vinifera OX=29760 GN=GSVIVT00037159001 PE=1 SV=2	G	Carbohydrate transport and metabolism	PREDICTED: peroxidase 5 [Musa acuminata subsp. malaccensis]	biological process: metabolic process (GO:0008152);; biological process: cellular process (GO:0009987);; biological process: single-organism process (GO:0044699);; biological process: response to stimulus (GO:0050896);; biological process: detoxification (GO:0098754);; molecular function: catalytic activity (GO:0003824);; molecular function: antioxidant activity (GO:0016209);; cellular component:…
Ma07_g06930	Ma07_g06930	72.813143	4037	73.902908	4682	71.605534	4023	20.29507	1125	25.463048	1490	23.308427	1336	1.10E-87	-1.773170867	down	--	--	Molecular Function: DNA binding (GO:0003677);; Cellular Component: nucleus (GO:0005634);; Biological Process: regulation of transcription, DNA-templated (GO:0006355);;	--	--	--	--	Myb-like DNA-binding domain	Transcription factor MYBS2 OS=Oryza sativa subsp. japonica OX=39947 GN=MYBS2 PE=2 SV=1	K	Transcription	PREDICTED: transcription factor MYB1R1-like [Musa acuminata subsp. malaccensis]	molecular function: binding (GO:0005488);; cellular component: cell (GO:0005623);; cellular component: organelle (GO:0043226);; cellular component: cell part (GO:0044464);; biological process: biological regulation (GO:0065007)
Ma10_g15510	Ma10_g15510	0.821487	109	0.942894	142	0.9181	125	0	0	0	0	0.014482	2	6.43E-31	-5.289104364	down	[N]	Cell motility	Cellular Component: integral component of membrane (GO:0016021);; Molecular Function: transferase activity (GO:0016740);;	K13680|0|mus:103968340|K13680 beta-mannan synthase [EC:2.4.1.32] | (RefSeq) glucomannan 4-beta-mannosyltransferase 9-like isoform X2	--	--	--	Glycosyltransferase like family 2;; Glycosyl transferase family group 2;; Glycosyl transferase family 2;; Glycosyl transferase family 21	Glucomannan 4-beta-mannosyltransferase 9 OS=Arabidopsis thaliana OX=3702 GN=CSLA9 PE=2 SV=1	M	Cell wall/membrane/envelope biogenesis	PREDICTED: glucomannan 4-beta-mannosyltransferase 9-like isoform X2 [Musa acuminata subsp. malaccensis]	cellular component: membrane (GO:0016020);; cellular component: membrane part (GO:0044425);; molecular function: catalytic activity (GO:0003824)
Ma05_g21660	Ma05_g21660	0.426116	76	0.3188	64	0.277032	51	0.077943	14	0.088327	17	0.129649	24	1.11E-05	-1.673660579	down	[V]	Defense mechanisms	Molecular Function: ATP binding (GO:0005524);; Cellular Component: integral component of membrane (GO:0016021);; Molecular Function: ATPase activity, coupled to transmembrane movement of substances (GO:0042626);; Biological Process: transmembrane transport (GO:0055085);;	--	--	[Q]	Secondary metabolites biosynthesis, transport and catabolism	ABC transporter;; ABC transporter transmembrane region;; 50S ribosome-binding GTPase;; Domain of unknown function DUF87	ABC transporter C family member 3 OS=Arabidopsis thaliana OX=3702 GN=ABCC3 PE=1 SV=1	V	Defense mechanisms	PREDICTED: ABC transporter C family member 3-like [Musa acuminata subsp. malaccensis]	molecular function: binding (GO:0005488);; cellular component: membrane (GO:0016020);; cellular component: membrane part (GO:0044425);; biological process: localization (GO:0051179);; molecular function: catalytic activity (GO:0003824);; molecular function: transporter activity (GO:0005215)
Ma03_g03880	Ma03_g03880	1.254577	83	1.290338	97	1.748574	119	0.097266	7	0.114467	8	0.29066	20	1.59E-13	-2.792311372	down	--	--	--	--	--	[O]	Posttranslational modification, protein turnover, chaperones	Xylanase inhibitor N-terminal;; Xylanase inhibitor C-terminal;; Eukaryotic aspartyl protease	Aspartyl protease family protein At5g10770 OS=Arabidopsis thaliana OX=3702 GN=At5g10770 PE=2 SV=1	O	Posttranslational modification, protein turnover, chaperones	PREDICTED: aspartyl protease family protein At5g10770-like [Musa acuminata subsp. malaccensis]	--
Ma04_g35590	Ma04_g35590	8.726539	572	9.272712	688	9.633931	647	38.107487	2504	47.238564	3270	53.02771	3553	7.70E-78	2.172259559	up	--	--	Molecular Function: DNA binding (GO:0003677);;	K09419|1.76667e-150|mus:103982440|K09419 heat shock transcription factor, other eukaryote | (RefSeq) heat stress transcription factor B-2b-like	--	[K]	Transcription	HSF-type DNA-binding	Heat stress transcription factor B-2c OS=Oryza sativa subsp. japonica OX=39947 GN=HSFB2C PE=2 SV=1	K	Transcription	PREDICTED: heat stress transcription factor B-2b-like [Musa acuminata subsp. malaccensis]	molecular function: binding (GO:0005488)
Ma08_g03380	Ma08_g03380	0.579465	59	0.659964	76	0.63683	66	0.367941	38	0.079537	9	0.263897	28	0.00205208	-1.29437731	down	[T]	Signal transduction mechanisms	Molecular Function: nucleotide binding (GO:0000166);; Molecular Function: protein tyrosine kinase activity (GO:0004713);; Biological Process: protein phosphorylation (GO:0006468);; Cellular Component: membrane (GO:0016020);;	--	--	--	--	Legume lectin domain;; Protein kinase domain;; Protein tyrosine kinase	L-type lectin-domain containing receptor kinase IX.1 OS=Arabidopsis thaliana OX=3702 GN=LECRK91 PE=1 SV=1	T	Signal transduction mechanisms	PREDICTED: L-type lectin-domain containing receptor kinase IX.1-like [Musa acuminata subsp. malaccensis]	molecular function: binding (GO:0005488);; biological process: metabolic process (GO:0008152);; biological process: cellular process (GO:0009987);; molecular function: catalytic activity (GO:0003824);; cellular component: membrane (GO:0016020)
Ma09_g16940	Ma09_g16940	17.205957	994	18.104702	1183	16.481121	976	7.550892	438	7.414421	453	8.559415	506	5.74E-32	-1.25548404	down	--	--	--	K09422|0|mus:103998190|K09422 myb proto-oncogene protein, plant | (RefSeq) myb-related protein 306-like	--	[K]	Transcription	Myb-like DNA-binding domain;; Myb-like DNA-binding domain	Myb-related protein 306 OS=Antirrhinum majus OX=4151 GN=MYB306 PE=2 SV=1	K	Transcription	PREDICTED: myb-related protein 306-like [Musa acuminata subsp. malaccensis]	--
Ma06_g23120	Ma06_g23120	1.514366	198	1.169298	176	1.381333	187	0.918686	124	0.519333	74	0.552482	76	2.37E-05	-1.077202951	down	[L]	Replication, recombination and repair	--	--	--	[S]	Function unknown	U-box domain;; Armadillo/beta-catenin-like repeat	U-box domain-containing protein 45 OS=Arabidopsis thaliana OX=3702 GN=PUB45 PE=1 SV=1	S	Function unknown	PREDICTED: U-box domain-containing protein 45-like isoform X1 [Musa acuminata subsp. malaccensis]	--
Ma05_g05820	Ma05_g05820	73.111824	3609	72.191376	4031	65.941093	3334	186.233582	9217	142.304993	7422	156.751877	7912	2.70E-31	1.062877344	up	--	--	Molecular Function: transcription factor activity, sequence-specific DNA binding (GO:0003700);; Biological Process: regulation of transcription, DNA-templated (GO:0006355);; Molecular Function: sequence-specific DNA binding (GO:0043565);;	K16241|1.01523e-94|mus:103984066|K16241 transcription factor HY5 | (RefSeq) transcription factor HY5-like	Circadian rhythm - plant (ko04712)	[K]	Transcription	bZIP transcription factor;; Basic region leucine zipper	Transcription factor HY5 OS=Arabidopsis thaliana OX=3702 GN=HY5 PE=1 SV=1	K	Transcription	PREDICTED: transcription factor HY5-like [Musa acuminata subsp. malaccensis]	biological process: biological regulation (GO:0065007);; molecular function: nucleic acid binding transcription factor activity (GO:0001071);; molecular function: binding (GO:0005488)
Ma06_g00640	Ma06_g00640	0.6262	65	0.57742	67	0.62755	66	0.283574	30	0.160279	18	0.398308	42	0.003044548	-1.101652748	down	--	--	Cellular Component: membrane (GO:0016020);;	--	--	--	--	GDP-fucose protein O-fucosyltransferase	O-fucosyltransferase 8 OS=Arabidopsis thaliana OX=3702 GN=OFUT8 PE=2 SV=1	S	Function unknown	PREDICTED: uncharacterized protein At1g04910 [Musa acuminata subsp. malaccensis]	cellular component: membrane (GO:0016020)
Musa_acuminata_newGene_6509	--	0.54241	71	0.31777	47	0.491236	65	1.353089	173	1.245706	170	1.059778	140	3.25E-06	1.226275619	up	--	--	--	K00930|9.06622e-06|mus:103971621|K00930 acetylglutamate kinase [EC:2.7.2.8] | (RefSeq) uncharacterized protein LOC103971621	Arginine biosynthesis (ko00220);; 2-Oxocarboxylic acid metabolism (ko01210);; Biosynthesis of amino acids (ko01230)	--	--	--	--	--	--	--	--
Ma01_g17640	Ma01_g17640	2.488925	370	2.047928	344	2.887008	439	0.916765	137	1.329693	209	1.054261	161	9.15E-11	-1.253224528	down	--	--	Molecular Function: GTP binding (GO:0005525);; Cellular Component: integral component of membrane (GO:0016021);; Molecular Function: transferase activity, transferring glycosyl groups (GO:0016757);;	K08238|0|mus:103996832|K08238 xyloglucan 6-xylosyltransferase [EC:2.4.2.39] | (RefSeq) probable xyloglucan 6-xylosyltransferase 1	--	[GM]	Carbohydrate transport and metabolism;; Cell wall/membrane/envelope biogenesis	galactosyl transferase GMA12/MNN10 family	Xyloglucan 6-xylosyltransferase 2 OS=Arabidopsis thaliana OX=3702 GN=XXT2 PE=1 SV=1	S	Function unknown	PREDICTED: probable xyloglucan 6-xylosyltransferase 1 [Musa acuminata subsp. malaccensis]	molecular function: binding (GO:0005488);; cellular component: membrane (GO:0016020);; cellular component: membrane part (GO:0044425);; molecular function: catalytic activity (GO:0003824)
Ma04_g18920	Ma04_g18920	1.537824	115	1.39605	118	1.193355	91	0.478329	36	0.422195	34	0.596176	46	3.81E-07	-1.47399767	down	--	--	Cellular Component: mitochondrion (GO:0005739);; Cellular Component: membrane (GO:0016020);; Molecular Function: hydrolase activity (GO:0016787);;	K19882|0|mus:103981998|K19882 O-palmitoleoyl-L-serine hydrolase [EC:3.1.1.98] | (RefSeq) pectin acetylesterase 8	--	[M]	Cell wall/membrane/envelope biogenesis	Pectinacetylesterase	Pectin acetylesterase 8 OS=Arabidopsis thaliana OX=3702 GN=PAE8 PE=2 SV=1	S	Function unknown	PREDICTED: pectin acetylesterase 8 [Musa acuminata subsp. malaccensis]	cellular component: cell (GO:0005623);; cellular component: organelle (GO:0043226);; cellular component: cell part (GO:0044464);; cellular component: membrane (GO:0016020);; molecular function: catalytic activity (GO:0003824)
Ma09_g07210	Ma09_g07210	8.033527	755	7.03457	747	6.975562	671	3.859119	364	2.977985	296	3.391614	326	3.88E-20	-1.219368405	down	[R]	General function prediction only	Molecular Function: beta-1,4-mannosylglycoprotein 4-beta-N-acetylglucosaminyltransferase activity (GO:0003830);; Biological Process: protein N-linked glycosylation (GO:0006487);; Cellular Component: integral component of membrane (GO:0016021);;	K00737|0|mus:103997178|K00737 beta-1,4-mannosyl-glycoprotein beta-1,4-N-acetylglucosaminyltransferase [EC:2.4.1.144] | (RefSeq) uncharacterized protein LOC103997178	N-Glycan biosynthesis (ko00510)	--	--	Glycosyltransferase family 17	--	S	Function unknown	PREDICTED: uncharacterized protein LOC103997178 [Musa acuminata subsp. malaccensis]	molecular function: catalytic activity (GO:0003824);; biological process: metabolic process (GO:0008152);; biological process: cellular process (GO:0009987);; biological process: single-organism process (GO:0044699);; cellular component: membrane (GO:0016020);; cellular component: membrane part (GO:0044425)
Ma04_g28450	Ma04_g28450	4.009654	190	3.623563	194	4.402476	214	0.293406	14	0.277091	14	0.143435	7	1.39E-37	-3.862155581	down	--	--	--	--	--	--	--	--	--	S	Function unknown	PREDICTED: uncharacterized protein LOC103983042 [Musa acuminata subsp. malaccensis]	--
Ma03_g14140	Ma03_g14140	1.520584	125	1.99695	180	1.904246	153	0.429788	49	0.822666	71	1.056832	89	1.42E-05	-1.156598142	down	--	--	--	--	--	[TO]	Signal transduction mechanisms;; Posttranslational modification, protein turnover, chaperones	OTU-like cysteine protease;; Peptidase C65 Otubain	--	O	Posttranslational modification, protein turnover, chaperones	PREDICTED: uncharacterized protein LOC103973399 isoform X1 [Musa acuminata subsp. malaccensis]	--
Ma06_g19740	Ma06_g19740	0.485482	30	0.358834	25	0.586585	37	4.131351	251	7.410685	474	6.220202	385	1.82E-35	3.286633929	up	[G]	Carbohydrate transport and metabolism	Molecular Function: ribokinase activity (GO:0004747);; Molecular Function: ATP binding (GO:0005524);; Biological Process: D-ribose metabolic process (GO:0006014);; Molecular Function: fructokinase activity (GO:0008865);; Biological Process: starch biosynthetic process (GO:0019252);; Biological Process: carbohydrate phosphorylation (GO:0046835);;	K00847|0|mus:103988130|K00847 fructokinase [EC:2.7.1.4] | (RefSeq) fructokinase-2	Fructose and mannose metabolism (ko00051);; Starch and sucrose metabolism (ko00500);; Amino sugar and nucleotide sugar metabolism (ko00520)	[G]	Carbohydrate transport and metabolism	pfkB family carbohydrate kinase	Fructokinase-2 OS=Oryza sativa subsp. japonica OX=39947 GN=FRK2 PE=1 SV=1	G	Carbohydrate transport and metabolism	PREDICTED: fructokinase-2 [Musa acuminata subsp. malaccensis]	biological process: metabolic process (GO:0008152);; biological process: cellular process (GO:0009987);; molecular function: catalytic activity (GO:0003824);; molecular function: binding (GO:0005488);; biological process: single-organism process (GO:0044699)
Ma06_g35830	Ma06_g35830	0.845474	69	0.692248	64	1.116149	93	0.093872	8	0.093983	9	0.090246	8	6.63E-13	-2.827119922	down	[DPM]	Cell cycle control, cell division, chromosome partitioning;; Inorganic ion transport and metabolism;; Cell wall/membrane/envelope biogenesis	Molecular Function: copper ion binding (GO:0005507);; Cellular Component: extracellular region (GO:0005576);; Molecular Function: oxidoreductase activity, oxidizing metal ions (GO:0016722);; Biological Process: single-organism metabolic process (GO:0044710);;	K05909|0|mus:103990186|K05909 laccase [EC:1.10.3.2] | (RefSeq) laccase-24-like	--	[Q]	Secondary metabolites biosynthesis, transport and catabolism	Multicopper oxidase;; Multicopper oxidase;; Multicopper oxidase	Laccase-14 OS=Oryza sativa subsp. japonica OX=39947 GN=LAC14 PE=3 SV=1	Q	Secondary metabolites biosynthesis, transport and catabolism	PREDICTED: laccase-24-like [Musa acuminata subsp. malaccensis]	molecular function: binding (GO:0005488);; cellular component: extracellular region (GO:0005576);; biological process: metabolic process (GO:0008152);; biological process: single-organism process (GO:0044699);; molecular function: catalytic activity (GO:0003824)
Ma07_g27300	Ma07_g27300	1.640448	203	1.656559	232	2.007296	254	0.642712	80	0.835417	109	1.156511	146	3.65E-06	-1.089968572	down	--	--	--	--	--	[U]	Intracellular trafficking, secretion, and vesicular transport	Endonuclease/Exonuclease/phosphatase family	Type IV inositol polyphosphate 5-phosphatase 7 OS=Arabidopsis thaliana OX=3702 GN=IP5P7 PE=1 SV=1	T	Signal transduction mechanisms	PREDICTED: type I inositol polyphosphate 5-phosphatase 4-like isoform X1 [Musa acuminata subsp. malaccensis]	--
Ma01_g17490	Ma01_g17490	4.045738	314	3.935315	345	4.195766	333	1.894587	148	2.542316	209	1.49428	119	2.22E-08	-1.123290119	down	--	--	Cellular Component: integral component of membrane (GO:0016021);;	--	--	--	--	--	--	S	Function unknown	PREDICTED: uncharacterized protein LOC103997004 [Musa acuminata subsp. malaccensis]	cellular component: membrane (GO:0016020);; cellular component: membrane part (GO:0044425)
Ma10_g23880	Ma10_g23880	1.637977	126	1.840562	160	1.615461	128	0.796358	62	0.828222	68	0.54537	43	8.82E-07	-1.281572265	down	--	--	Molecular Function: transferase activity, transferring acyl groups other than amino-acyl groups (GO:0016747);;	K13065|0|mus:103969086|K13065 shikimate O-hydroxycinnamoyltransferase [EC:2.3.1.133] | (RefSeq) shikimate O-hydroxycinnamoyltransferase-like	Phenylpropanoid biosynthesis (ko00940);; Flavonoid biosynthesis (ko00941);; Stilbenoid, diarylheptanoid and gingerol biosynthesis (ko00945)	--	--	Transferase family	Hydroxycinnamoyltransferase 1 OS=Oryza sativa subsp. japonica OX=39947 GN=HCT1 PE=2 SV=1	S	Function unknown	PREDICTED: shikimate O-hydroxycinnamoyltransferase-like [Musa acuminata subsp. malaccensis]	molecular function: catalytic activity (GO:0003824)
Musa_acuminata_newGene_919	--	1.620479	119	1.775355	126	0.939785	71	0.251947	19	0.945267	54	0.694258	42	0.000114402	-1.396852062	down	--	--	--	--	--	--	--	--	--	--	--	PREDICTED: uncharacterized protein LOC108953394 [Musa acuminata subsp. malaccensis]	--
Ma08_g17800	Ma08_g17800	13.227841	1187	12.687155	1288	11.59265	1065	68.284531	6141	63.206646	5991	63.303539	5806	4.79E-206	2.237530611	up	--	--	--	--	--	--	--	Weak chloroplast movement under blue light	Protein PLASTID MOVEMENT IMPAIRED 2 OS=Arabidopsis thaliana OX=3702 GN=PMI2 PE=1 SV=1	--	--	PREDICTED: protein PLASTID MOVEMENT IMPAIRED 2-like [Musa acuminata subsp. malaccensis]	--
Ma10_g07830	Ma10_g07830	2.858538	284	2.947656	332	3.066749	312	1.040863	104	1.015401	107	1.232752	126	5.33E-18	-1.518274331	down	--	--	--	--	--	--	--	Domain of unknown function (DUF966)	Protein UPSTREAM OF FLC OS=Arabidopsis thaliana OX=3702 GN=UFC PE=2 SV=1	S	Function unknown	PREDICTED: protein UPSTREAM OF FLC-like isoform X2 [Musa acuminata subsp. malaccensis]	--
Ma04_g27210	Ma04_g27210	0.713045	56	0.757942	68	0.845577	68	0.132232	11	0.095864	8	0.128618	11	6.44E-10	-2.407514655	down	--	--	--	K06085|0|mus:103983170|K06085 synovial sarcoma, X breakpoint 2 interacting protein | (RefSeq) afadin- and alpha-actinin-binding protein isoform X2	--	--	--	Afadin- and alpha -actinin-Binding	--	S	Function unknown	PREDICTED: afadin- and alpha-actinin-binding protein isoform X1 [Musa acuminata subsp. malaccensis]	--
Ma10_g15220	Ma10_g15220	14.024077	2189	14.361207	2536	13.678397	2187	6.021097	943	5.144409	849	5.633075	899	7.87E-69	-1.445790259	down	[K]	Transcription	Molecular Function: protein serine/threonine kinase activity (GO:0004674);; Molecular Function: ATP binding (GO:0005524);; Biological Process: protein phosphorylation (GO:0006468);; Cellular Component: integral component of membrane (GO:0016021);;	--	--	--	--	Protein kinase domain;; Protein tyrosine kinase;; Leucine rich repeat;; Leucine Rich repeats (2 copies);; Leucine rich repeat N-terminal domain;; Leucine Rich Repeat;; Leucine Rich repeat	Receptor-like protein kinase HSL1 OS=Arabidopsis thaliana OX=3702 GN=HSL1 PE=2 SV=1	S	Function unknown	PREDICTED: receptor-like protein kinase HSL1 [Musa acuminata subsp. malaccensis]	biological process: metabolic process (GO:0008152);; biological process: cellular process (GO:0009987);; molecular function: catalytic activity (GO:0003824);; molecular function: binding (GO:0005488);; cellular component: membrane (GO:0016020);; cellular component: membrane part (GO:0044425)
Ma09_g23060	Ma09_g23060	7.096125	1535	7.178168	1756	7.191918	1593	2.528826	549	2.515167	575	3.122385	691	6.59E-49	-1.509395342	down	--	--	Molecular Function: microtubule motor activity (GO:0003777);; Molecular Function: ATP binding (GO:0005524);; Biological Process: microtubule-based movement (GO:0007018);; Molecular Function: microtubule binding (GO:0008017);;	K10395|0|mus:103998691|K10395 kinesin family member 4/21/27 | (RefSeq) kinesin-like protein KIN-4A isoform X1	--	[Z]	Cytoskeleton	Kinesin motor domain;; Microtubule binding	Kinesin-like protein KIN-4A OS=Oryza sativa subsp. japonica OX=39947 GN=KIN4A PE=1 SV=1	Z	Cytoskeleton	PREDICTED: kinesin-like protein KIN-4A isoform X1 [Musa acuminata subsp. malaccensis]	molecular function: catalytic activity (GO:0003824);; molecular function: binding (GO:0005488);; biological process: cellular process (GO:0009987);; biological process: single-organism process (GO:0044699)
Ma02_g13930	Ma02_g13930	40.68594	2909	40.206856	3252	41.630943	3049	19.129955	1372	20.037655	1514	20.709087	1515	3.47E-61	-1.156260707	down	--	--	Molecular Function: hydrolase activity, acting on ester bonds (GO:0016788);;	K14648|0|mus:103975757|K14648 poly(U)-specific endoribonuclease [EC:3.1.-.-] | (RefSeq) poly(U)-specific endoribonuclease-B-like	--	[R]	General function prediction only	Endoribonuclease XendoU	--	S	Function unknown	PREDICTED: poly(U)-specific endoribonuclease-B-like [Musa acuminata subsp. malaccensis]	molecular function: catalytic activity (GO:0003824)
Ma08_g16750	Ma08_g16750	1.30638	46	1.420355	56	1.382	49	4.519281	157	8.724481	319	6.255007	221	2.15E-13	1.986621489	up	--	--	--	--	--	[A]	RNA processing and modification	--	--	S	Function unknown	PREDICTED: uncharacterized protein LOC103974226 [Musa acuminata subsp. malaccensis]	--
Ma06_g03090	Ma06_g03090	55.704132	1705	58.932129	2040	52.899834	1658	11.829172	363	10.310726	334	9.453386	296	7.35E-128	-2.513808584	down	--	--	Molecular Function: chitin binding (GO:0008061);; Biological Process: defense response to bacterium (GO:0042742);; Biological Process: defense response to fungus (GO:0050832);;	--	--	[R]	General function prediction only	Barwin family	Wound-induced protein WIN1 OS=Solanum tuberosum OX=4113 GN=WIN1 PE=2 SV=1	G	Carbohydrate transport and metabolism	PREDICTED: pathogenesis-related protein PR-4-like [Musa acuminata subsp. malaccensis]	molecular function: binding (GO:0005488);; biological process: response to stimulus (GO:0050896);; biological process: multi-organism process (GO:0051704)
Ma09_g24100	Ma09_g24100	7.773225	100	9.851728	143	8.757826	116	0.927871	12	1.16235	16	1.513642	20	1.11E-17	-2.736253716	down	--	--	--	--	--	--	--	--	--	--	--	PREDICTED: cyclin-dependent protein kinase inhibitor SMR1-like [Phoenix dactylifera]	--
Ma02_g15270	Ma02_g15270	15.768275	1038	15.472997	1152	17.556095	1183	3.318069	219	3.270529	228	3.381013	228	1.78E-100	-2.392972526	down	--	--	Molecular Function: metal ion binding (GO:0046872);;	--	--	[R]	General function prediction only	C2H2-type zinc finger;; C2H2-type zinc finger	Zinc finger protein ZAT10 OS=Arabidopsis thaliana OX=3702 GN=ZAT10 PE=2 SV=1	S	Function unknown	PREDICTED: zinc finger protein 1-like [Musa acuminata subsp. malaccensis]	molecular function: binding (GO:0005488)
Ma10_g27170	Ma10_g27170	12.62977	1430	13.299907	1704	12.957599	1503	6.929485	787	6.883368	824	6.474883	750	1.99E-36	-1.061276795	down	--	--	Molecular Function: transferase activity (GO:0016740);;	--	--	--	--	Transferase family	Acyl transferase 7 OS=Oryza sativa subsp. japonica OX=39947 GN=AT7 PE=2 SV=1	S	Function unknown	PREDICTED: 3&apos;-N-debenzoyl-2&apos;-deoxytaxol N-benzoyltransferase-like [Musa acuminata subsp. malaccensis]	molecular function: catalytic activity (GO:0003824)
Musa_acuminata_newGene_1045	--	4.101413	178	3.733284	183	3.323086	148	1.041688	46	2.155785	99	1.778916	79	8.61E-06	-1.212390526	down	--	--	--	--	--	--	--	--	--	--	--	--	--
Ma03_g03160	Ma03_g03160	56.279297	2612	57.921669	3041	56.568913	2689	25.94261	1208	26.288601	1290	26.433092	1255	9.15E-73	-1.241514196	down	--	--	Cellular Component: anchored component of plasma membrane (GO:0046658);; Biological Process: cellular response to stimulus (GO:0051716);;	--	--	--	--	DREPP plasma membrane polypeptide	Plasma membrane-associated cation-binding protein 1 OS=Arabidopsis thaliana OX=3702 GN=PCAP1 PE=1 SV=1	S	Function unknown	PREDICTED: plasma membrane-associated cation-binding protein 1-like [Musa acuminata subsp. malaccensis]	cellular component: cell (GO:0005623);; cellular component: membrane (GO:0016020);; cellular component: membrane part (GO:0044425);; cellular component: cell part (GO:0044464);; biological process: cellular process (GO:0009987);; biological process: response to stimulus (GO:0050896)
Ma02_g15310	Ma02_g15310	4.1939	117	3.540218	112	3.090584	88	9.182451	256	9.680966	285	8.946961	255	8.46E-10	1.195874322	up	--	--	--	--	--	--	--	--	--	--	--	--	--
Ma01_g23260	Ma01_g23260	1.59486	119	1.282477	108	1.082018	83	3.950217	295	3.444229	270	2.949513	224	1.84E-08	1.207180203	up	--	--	--	--	--	--	--	--	Protein ABIL3 OS=Arabidopsis thaliana OX=3702 GN=ABIL3 PE=2 SV=1	S	Function unknown	PREDICTED: putative protein ABIL2 isoform X1 [Musa acuminata subsp. malaccensis]	--
Ma04_g27630	Ma04_g27630	86.624008	4798	84.83432	5316	83.964798	4764	14.617704	812	19.24753	1127	18.664253	1058	2.24E-133	-2.390280925	down	--	--	Cellular Component: nucleus (GO:0005634);; Biological Process: regulation of transcription, DNA-templated (GO:0006355);; Biological Process: auxin-activated signaling pathway (GO:0009734);;	K14484|8.85026e-159|mus:103983124|K14484 auxin-responsive protein IAA | (RefSeq) auxin-responsive protein IAA30	Plant hormone signal transduction (ko04075)	--	--	AUX/IAA family	Auxin-responsive protein IAA30 OS=Oryza sativa subsp. japonica OX=39947 GN=IAA30 PE=2 SV=1	K	Transcription	PREDICTED: auxin-responsive protein IAA30 [Musa acuminata subsp. malaccensis]	cellular component: cell (GO:0005623);; cellular component: organelle (GO:0043226);; cellular component: cell part (GO:0044464);; biological process: biological regulation (GO:0065007);; biological process: cellular process (GO:0009987);; biological process: signaling (GO:0023052);; biological process: single-organism process (GO:0044699);; biological process: response to stimulus (GO:0050896)
Ma03_g14580	Ma03_g14580	79.689087	5103	81.795456	5925	82.850815	5434	6.16034	396	6.320881	428	6.771914	444	0	-3.775850333	down	--	--	--	--	--	[T]	Signal transduction mechanisms	BAG domain	BAG family molecular chaperone regulator 1 OS=Arabidopsis thaliana OX=3702 GN=BAG1 PE=1 SV=1	O	Posttranslational modification, protein turnover, chaperones	PREDICTED: BAG family molecular chaperone regulator 1-like [Musa acuminata subsp. malaccensis]	--
Ma08_g20550	Ma08_g20550	0.676291	32	0.64437	34	0.952545	45	2.160867	100	2.288081	111	1.354707	64	0.000948139	1.106988477	up	[IQR]	Lipid transport and metabolism;; Secondary metabolites biosynthesis, transport and catabolism;; General function prediction only	Molecular Function: 3-oxoacyl-[acyl-carrier-protein] reductase (NADPH) activity (GO:0004316);; Biological Process: oxidation-reduction process (GO:0055114);;	K00059|2.89703e-140|mus:103995106|K00059 3-oxoacyl-[acyl-carrier protein] reductase [EC:1.1.1.100] | (RefSeq) short-chain type dehydrogenase/reductase-like	Fatty acid biosynthesis (ko00061);; Biotin metabolism (ko00780);; Biosynthesis of unsaturated fatty acids (ko01040);; Fatty acid metabolism (ko01212)	[R]	General function prediction only	Enoyl-(Acyl carrier protein) reductase;; short chain dehydrogenase;; KR domain	NADPH-dependent aldehyde reductase-like protein, chloroplastic OS=Arabidopsis thaliana OX=3702 GN=At3g03980 PE=3 SV=1	S	Function unknown	PREDICTED: short-chain type dehydrogenase/reductase-like [Musa acuminata subsp. malaccensis]	biological process: metabolic process (GO:0008152);; biological process: single-organism process (GO:0044699);; molecular function: catalytic activity (GO:0003824)
Ma03_g23910	Ma03_g23910	4.779754	816	5.03187	971	5.153661	901	10.919744	1868	10.817068	1950	11.372548	1984	9.43E-37	1.01142013	up	--	--	--	--	--	--	--	WRC;; QLQ	Growth-regulating factor 4 OS=Arabidopsis thaliana OX=3702 GN=GRF4 PE=1 SV=1	K	Transcription	PREDICTED: growth-regulating factor 3 [Musa acuminata subsp. malaccensis]	--
Ma10_g21460	Ma10_g21460	0.418158	32	0.387821	34	0.152665	12	0.869241	67	0.816247	66	1.036785	81	0.001893871	1.206834126	up	--	--	Biological Process: embryo development ending in seed dormancy (GO:0009793);; Biological Process: root development (GO:0048364);; Biological Process: shoot system development (GO:0048367);;	--	--	[R]	General function prediction only	PPR repeat family;; PPR repeat;; PPR repeat;; Pentatricopeptide repeat domain;; Pentacotripeptide-repeat region of PRORP	Putative pentatricopeptide repeat-containing protein At1g53330 OS=Arabidopsis thaliana OX=3702 GN=At1g53330 PE=3 SV=1	S	Function unknown	PREDICTED: putative pentatricopeptide repeat-containing protein At1g53330 [Musa acuminata subsp. malaccensis]	biological process: reproduction (GO:0000003);; biological process: reproductive process (GO:0022414);; biological process: multicellular organismal process (GO:0032501);; biological process: developmental process (GO:0032502);; biological process: single-organism process (GO:0044699)
Ma07_g28740	Ma07_g28740	0.827754	74	0.944433	95	0.638835	58	0.224725	20	0.169656	16	0.286053	26	8.89E-07	-1.757321147	down	--	--	Biological Process: amino acid transmembrane transport (GO:0003333);; Molecular Function: amino acid transmembrane transporter activity (GO:0015171);; Cellular Component: integral component of membrane (GO:0016021);;	--	--	[E]	Amino acid transport and metabolism	Transmembrane amino acid transporter protein	Lysine histidine transporter-like 8 OS=Arabidopsis thaliana OX=3702 GN=AATL1 PE=1 SV=1	E	Amino acid transport and metabolism	PREDICTED: lysine histidine transporter-like 8 [Musa acuminata subsp. malaccensis]	biological process: single-organism process (GO:0044699);; biological process: localization (GO:0051179);; molecular function: transporter activity (GO:0005215);; cellular component: membrane (GO:0016020);; cellular component: membrane part (GO:0044425)
Ma04_g33670	Ma04_g33670	4.738108	323	5.50527	424	5.059243	353	1.304809	89	1.530168	110	1.577857	110	2.93E-27	-1.877885418	down	[T]	Signal transduction mechanisms	Molecular Function: protein kinase activity (GO:0004672);; Molecular Function: ATP binding (GO:0005524);; Biological Process: protein phosphorylation (GO:0006468);;	--	--	[T]	Signal transduction mechanisms	Protein kinase domain;; Protein tyrosine kinase;; Phosphotransferase enzyme family	Probable receptor-like protein kinase At1g33260 OS=Arabidopsis thaliana OX=3702 GN=At1g33260 PE=2 SV=1	T	Signal transduction mechanisms	PREDICTED: probable receptor-like protein kinase At1g33260 [Musa acuminata subsp. malaccensis]	biological process: metabolic process (GO:0008152);; biological process: cellular process (GO:0009987);; molecular function: catalytic activity (GO:0003824);; molecular function: binding (GO:0005488)
Ma10_g18620	Ma10_g18620	1.991258	143	1.596103	130	2.083221	154	5.193827	374	4.966691	377	5.133883	377	2.08E-14	1.274392647	up	--	--	--	K09286|0|mus:103968601|K09286 EREBP-like factor | (RefSeq) ethylene-responsive transcription factor 1-like	--	--	--	AP2 domain	Ethylene-responsive transcription factor 1 OS=Oryza sativa subsp. japonica OX=39947 GN=EREBP1 PE=1 SV=1	--	--	PREDICTED: ethylene-responsive transcription factor 1-like [Musa acuminata subsp. malaccensis]	--
mito3_g00240	mito3_g00240	0.465881	61	0.149477	22	0.283168	38	2.12223	277	0.901414	124	0.610402	82	8.13E-05	1.621439295	up	[C]	Energy production and conversion	Cellular Component: mitochondrion (GO:0005739);; Biological Process: mitochondrial electron transport, NADH to ubiquinone (GO:0006120);; Molecular Function: NADH dehydrogenase (ubiquinone) activity (GO:0008137);; Cellular Component: chloroplast (GO:0009507);; Cellular Component: integral component of membrane (GO:0016021);;	K03879|3.12299e-138|bvg:809516|K03879 NADH-ubiquinone oxidoreductase chain 2 [EC:1.6.5.3] | (RefSeq) orf300, BevupMp030; orf300	--	[C]	Energy production and conversion	Proton-conducting membrane transporter	NADH-ubiquinone oxidoreductase chain 2 OS=Beta vulgaris OX=161934 GN=ND2 PE=3 SV=2	C	Energy production and conversion	hypothetical protein VITISV_004351 [Vitis vinifera]	cellular component: cell (GO:0005623);; cellular component: organelle (GO:0043226);; cellular component: cell part (GO:0044464);; biological process: metabolic process (GO:0008152);; biological process: cellular process (GO:0009987);; biological process: single-organism process (GO:0044699);; molecular function: catalytic activity (GO:0003824);; cellular component: membrane (GO:0016020);; cellula…
Ma10_g17570	Ma10_g17570	0.934695	121	0.891035	131	1.073572	143	0.107858	14	0.26475	35	0.240424	32	2.52E-12	-2.196250783	down	[O]	Posttranslational modification, protein turnover, chaperones	Molecular Function: serine-type endopeptidase activity (GO:0004252);; Cellular Component: cell wall (GO:0005618);;	--	--	--	--	Subtilase family;; PA domain;; Peptidase inhibitor I9	Subtilisin-like protease SBT1.8 OS=Arabidopsis thaliana OX=3702 GN=SBT1.8 PE=1 SV=1	O	Posttranslational modification, protein turnover, chaperones	PREDICTED: subtilisin-like protease SBT1.8 [Musa acuminata subsp. malaccensis]	biological process: metabolic process (GO:0008152);; molecular function: catalytic activity (GO:0003824);; cellular component: cell (GO:0005623);; cellular component: cell part (GO:0044464)
Ma01_g23580	Ma01_g23580	17.286905	997	19.484478	1272	20.375963	1204	5.037686	292	8.929688	545	7.762715	458	1.09E-18	-1.48611978	down	[CR]	Energy production and conversion;; General function prediction only	Molecular Function: zinc ion binding (GO:0008270);; Molecular Function: oxidoreductase activity (GO:0016491);; Biological Process: oxidation-reduction process (GO:0055114);;	--	--	[CR]	Energy production and conversion;; General function prediction only	Zinc-binding dehydrogenase;; Zinc-binding dehydrogenase;; Alcohol dehydrogenase GroES-like domain	Chloroplast envelope quinone oxidoreductase homolog OS=Arabidopsis thaliana OX=3702 GN=CEQORH PE=1 SV=1	C	Energy production and conversion	PREDICTED: putative quinone-oxidoreductase homolog, chloroplastic [Musa acuminata subsp. malaccensis]	molecular function: binding (GO:0005488);; molecular function: catalytic activity (GO:0003824);; biological process: metabolic process (GO:0008152);; biological process: single-organism process (GO:0044699)
Ma05_g22250	Ma05_g22250	20.360912	1962	23.813143	2596	20.875647	2060	9.237618	893	11.346295	1156	10.731946	1058	7.35E-30	-1.172096248	down	[G]	Carbohydrate transport and metabolism	Molecular Function: sucrose alpha-glucosidase activity (GO:0004575);; Biological Process: carbohydrate metabolic process (GO:0005975);; Cellular Component: integral component of membrane (GO:0016021);;	K01193|0|mus:103985724|K01193 beta-fructofuranosidase [EC:3.2.1.26] | (RefSeq) beta-fructofuranosidase 1-like	Galactose metabolism (ko00052);; Starch and sucrose metabolism (ko00500)	[G]	Carbohydrate transport and metabolism	Glycosyl hydrolases family 32 N-terminal domain;; Glycosyl hydrolases family 32 C terminal	Beta-fructofuranosidase 1 OS=Zea mays OX=4577 GN=IVR1 PE=3 SV=1	G	Carbohydrate transport and metabolism	PREDICTED: beta-fructofuranosidase 1-like [Musa acuminata subsp. malaccensis]	molecular function: catalytic activity (GO:0003824);; biological process: metabolic process (GO:0008152);; cellular component: membrane (GO:0016020);; cellular component: membrane part (GO:0044425)
Ma08_g06070	Ma08_g06070	14.822906	1007	13.706588	1054	14.261003	993	8.751836	597	4.990847	359	6.354276	442	1.12E-13	-1.196276485	down	[C]	Energy production and conversion	Molecular Function: succinate-CoA ligase (ADP-forming) activity (GO:0004775);; Molecular Function: ATP binding (GO:0005524);; Cellular Component: cytosol (GO:0005829);;	K01648|0|mus:103993707|K01648 ATP citrate (pro-S)-lyase [EC:2.3.3.8] | (RefSeq) ATP-citrate synthase alpha chain protein 2	Citrate cycle (TCA cycle) (ko00020)	[C]	Energy production and conversion	ATP citrate lyase citrate-binding;; ATP-grasp domain	ATP-citrate synthase alpha chain protein 2 OS=Oryza sativa subsp. japonica OX=39947 GN=ACLA-2 PE=2 SV=2	C	Energy production and conversion	PREDICTED: ATP-citrate synthase alpha chain protein 2 [Musa acuminata subsp. malaccensis]	molecular function: catalytic activity (GO:0003824);; molecular function: binding (GO:0005488);; cellular component: cell (GO:0005623);; cellular component: cell part (GO:0044464)
Ma01_g05500	Ma01_g05500	3.788203	95	3.126737	89	2.592566	67	1.600972	40	1.17351	31	1.039732	27	4.76E-05	-1.33308255	down	--	--	--	--	--	--	--	--	--	--	--	PREDICTED: uncharacterized protein LOC108952584 [Musa acuminata subsp. malaccensis]	--
Ma10_g20710	Ma10_g20710	31.092339	1978	30.921285	2237	30.945518	2012	17.462006	1118	14.867906	992	13.51053	888	1.69E-32	-1.140053262	down	--	--	Cellular Component: integral component of membrane (GO:0016021);;	--	--	[S]	Function unknown	TLC domain	--	U	Intracellular trafficking, secretion, and vesicular transport	PREDICTED: transmembrane protein 136-like [Musa acuminata subsp. malaccensis]	cellular component: membrane (GO:0016020);; cellular component: membrane part (GO:0044425)
Ma01_g16380	Ma01_g16380	1.549647	94	1.700085	111	1.816671	104	4.114645	220	4.693583	255	3.911739	206	3.03E-07	1.014631639	up	[J]	Translation, ribosomal structure and biogenesis	Molecular Function: RNA binding (GO:0003723);; Molecular Function: structural constituent of ribosome (GO:0003735);; Biological Process: translation (GO:0006412);; Cellular Component: small ribosomal subunit (GO:0015935);;	K02981|6.53942e-165|mus:103990209|K02981 small subunit ribosomal protein S2e | (RefSeq) 40S ribosomal protein S2-2-like	Ribosome (ko03010)	[J]	Translation, ribosomal structure and biogenesis	Ribosomal protein S5, N-terminal domain;; Ribosomal protein S5, C-terminal domain;; Glycosyl hydrolases family 28	40S ribosomal protein S2-4 OS=Arabidopsis thaliana OX=3702 GN=RPS2D PE=2 SV=1	J	Translation, ribosomal structure and biogenesis	PREDICTED: 40S ribosomal protein S2-2-like [Musa acuminata subsp. malaccensis]	molecular function: binding (GO:0005488);; molecular function: structural molecule activity (GO:0005198);; biological process: metabolic process (GO:0008152);; biological process: cellular process (GO:0009987);; cellular component: cell (GO:0005623);; cellular component: macromolecular complex (GO:0032991);; cellular component: organelle (GO:0043226);; cellular component: organelle part (GO:00444…
Ma11_g17130	Ma11_g17130	0.993324	84	1.4538	139	1.284911	111	0.642818	55	0.50915	46	0.233099	21	3.98E-05	-1.399611332	down	--	--	Molecular Function: hydrolase activity (GO:0016787);; Molecular Function: lyase activity (GO:0016829);; Molecular Function: metal ion binding (GO:0046872);;	K20979|0|mus:103972569|K20979 geranyl diphosphate diphosphatase [EC:3.1.7.11] | (RefSeq) probable terpene synthase 11	Monoterpenoid biosynthesis (ko00902)	--	--	Terpene synthase family, metal binding domain;; Terpene synthase, N-terminal domain	Probable terpene synthase 11 OS=Ricinus communis OX=3988 GN=TPS11 PE=3 SV=1	O	Posttranslational modification, protein turnover, chaperones	PREDICTED: probable terpene synthase 11 [Musa acuminata subsp. malaccensis]	molecular function: catalytic activity (GO:0003824);; molecular function: binding (GO:0005488)
Ma01_g18820	Ma01_g18820	1.258682	78	1.383063	97	1.192767	75	0.412183	26	0.264232	18	0.472182	30	4.21E-07	-1.683301839	down	[K]	Transcription	--	--	--	[R]	General function prediction only	Leucine rich repeat;; Leucine Rich repeats (2 copies);; Leucine Rich Repeat	Plant intracellular Ras-group-related LRR protein 1 OS=Oryza sativa subsp. japonica OX=39947 GN=IRL1 PE=2 SV=2	S	Function unknown	PREDICTED: plant intracellular Ras-group-related LRR protein 1 isoform X1 [Musa acuminata subsp. malaccensis]	--
Ma05_g23840	Ma05_g23840	1.417629	173	1.552777	214	1.763952	220	5.200374	635	5.857575	753	5.430827	676	1.66E-33	1.646590653	up	[T]	Signal transduction mechanisms	Molecular Function: protein binding (GO:0005515);; Cellular Component: membrane (GO:0016020);; Biological Process: single-multicellular organism process (GO:0044707);; Biological Process: single-organism developmental process (GO:0044767);; Biological Process: anatomical structure development (GO:0048856);; Biological Process: regulation of developmental process (GO:0050793);;	--	--	[T]	Signal transduction mechanisms	Protein kinase domain;; Protein tyrosine kinase	Inactive leucine-rich repeat receptor-like protein kinase CORYNE OS=Arabidopsis thaliana OX=3702 GN=CRN PE=1 SV=1	T	Signal transduction mechanisms	PREDICTED: inactive leucine-rich repeat receptor-like protein kinase CORYNE [Musa acuminata subsp. malaccensis]	molecular function: binding (GO:0005488);; cellular component: membrane (GO:0016020);; biological process: multicellular organismal process (GO:0032501);; biological process: single-organism process (GO:0044699);; biological process: developmental process (GO:0032502);; biological process: biological regulation (GO:0065007)
Ma08_g25960	Ma08_g25960	1.033893	98	1.099072	118	1.424145	138	0.296432	28	0.250822	25	0.160833	16	6.22E-13	-2.25810793	down	--	--	--	K09422|0|mus:103996297|K09422 myb proto-oncogene protein, plant | (RefSeq) transcription factor MYB44-like	--	[K]	Transcription	Myb-like DNA-binding domain;; Myb-like DNA-binding domain	Transcription factor MYB73 OS=Arabidopsis thaliana OX=3702 GN=MYB73 PE=1 SV=1	K	Transcription	PREDICTED: transcription factor MYB44-like [Musa acuminata subsp. malaccensis]	--
Ma03_g03480	Ma03_g03480	24.272192	1500	23.583256	1649	22.982716	1455	404.758057	25084	343.409363	22427	335.072418	21177	0	3.787889551	up	[O]	Posttranslational modification, protein turnover, chaperones	--	--	--	[O]	Posttranslational modification, protein turnover, chaperones	Hsp20/alpha crystallin family	17.8 kDa class I heat shock protein OS=Arabidopsis thaliana OX=3702 GN=HSP17.8 PE=1 SV=1	O	Posttranslational modification, protein turnover, chaperones	PREDICTED: uncharacterized protein LOC103977004 isoform X1 [Musa acuminata subsp. malaccensis]	--
Ma07_g23380	Ma07_g23380	1.409114	96	1.207915	93	1.00851	70	3.90041	265	5.973265	427	5.728776	396	6.01E-18	1.897443909	up	--	--	--	--	--	--	--	C2 domain	--	S	Function unknown	PREDICTED: uncharacterized protein LOC103992499 [Musa acuminata subsp. malaccensis]	--
Ma10_g10150	Ma10_g10150	2.228847	121	2.022346	124	2.135695	119	0.623249	34	0.548475	32	0.944281	53	2.71E-08	-1.598882908	down	--	--	Molecular Function: DNA binding (GO:0003677);; Molecular Function: transcription factor activity, sequence-specific DNA binding (GO:0003700);; Cellular Component: nucleus (GO:0005634);; Biological Process: regulation of transcription, DNA-templated (GO:0006355);;	K09286|3.61414e-86|mus:104000331|K09286 EREBP-like factor | (RefSeq) ethylene-responsive transcription factor 4-like	--	--	--	AP2 domain	Ethylene-responsive transcription factor 9 OS=Arabidopsis thaliana OX=3702 GN=ERF9 PE=2 SV=1	--	--	PREDICTED: ethylene-responsive transcription factor 4-like [Musa acuminata subsp. malaccensis]	molecular function: binding (GO:0005488);; biological process: biological regulation (GO:0065007);; molecular function: nucleic acid binding transcription factor activity (GO:0001071);; cellular component: cell (GO:0005623);; cellular component: organelle (GO:0043226);; cellular component: cell part (GO:0044464)
Ma04_g20870	Ma04_g20870	18.79142	558	16.42589	552	15.550098	473	43.045082	1282	38.487823	1208	37.875961	1150	1.45E-23	1.094913891	up	--	--	Molecular Function: copper ion binding (GO:0005507);; Cellular Component: mitochondrial intermembrane space (GO:0005758);; Biological Process: protein transport (GO:0015031);;	K17781|1.82321e-40|mus:103978808|K17781 mitochondrial import inner membrane translocase subunit TIM13 | (RefSeq) mitochondrial import inner membrane translocase subunit Tim13-like	--	[U]	Intracellular trafficking, secretion, and vesicular transport	Tim10/DDP family zinc finger	Mitochondrial import inner membrane translocase subunit Tim13 OS=Oryza sativa subsp. japonica OX=39947 GN=TIM13 PE=3 SV=2	O	Posttranslational modification, protein turnover, chaperones	PREDICTED: mitochondrial import inner membrane translocase subunit Tim13-like [Musa acuminata subsp. malaccensis]	molecular function: binding (GO:0005488);; cellular component: cell (GO:0005623);; cellular component: membrane-enclosed lumen (GO:0031974);; cellular component: organelle (GO:0043226);; cellular component: organelle part (GO:0044422);; cellular component: cell part (GO:0044464);; biological process: localization (GO:0051179)
Ma08_g27230	Ma08_g27230	1.168853	88	1.196347	102	1.297917	102	5.484993	430	3.149235	264	3.503061	285	1.90E-12	1.589348501	up	[EH]	Amino acid transport and metabolism;; Coenzyme transport and metabolism	Biological Process: branched-chain amino acid metabolic process (GO:0009081);; Molecular Function: L-leucine transaminase activity (GO:0052654);; Molecular Function: L-valine transaminase activity (GO:0052655);; Molecular Function: L-isoleucine transaminase activity (GO:0052656);;	K00826|0|mus:103996185|K00826 branched-chain amino acid aminotransferase [EC:2.6.1.42] | (RefSeq) branched-chain-amino-acid aminotransferase 2, chloroplastic isoform X1	Cysteine and methionine metabolism (ko00270);; Valine, leucine and isoleucine degradation (ko00280);; Valine, leucine and isoleucine biosynthesis (ko00290);; Pantothenate and CoA biosynthesis (ko00770);; 2-Oxocarboxylic acid metabolism (ko01210);; Biosynthesis of amino acids (ko01230)	[E]	Amino acid transport and metabolism	Amino-transferase class IV	Branched-chain amino acid aminotransferase 2, chloroplastic OS=Humulus lupulus OX=3486 GN=BCAT2 PE=1 SV=1	E	Amino acid transport and metabolism	PREDICTED: branched-chain-amino-acid aminotransferase 2, chloroplastic isoform X2 [Musa acuminata subsp. malaccensis]	biological process: metabolic process (GO:0008152);; biological process: cellular process (GO:0009987);; biological process: single-organism process (GO:0044699);; molecular function: catalytic activity (GO:0003824)
Ma04_g30000	Ma04_g30000	35.045727	2253	38.603657	2807	37.81488	2490	12.156809	784	6.735909	458	5.724682	377	1.03E-11	-2.128604191	down	[M]	Cell wall/membrane/envelope biogenesis	Cellular Component: Golgi apparatus (GO:0005794);; Cellular Component: cytosol (GO:0005829);; Biological Process: plant-type cell wall biogenesis (GO:0009832);; Biological Process: cellulose biosynthetic process (GO:0030244);; Biological Process: UDP-L-arabinose metabolic process (GO:0033356);; Molecular Function: UDP-arabinopyranose mutase activity (GO:0052691);;	K13379|0|mus:103982901|K13379 reversibly glycosylated polypeptide / UDP-arabinopyranose mutase [EC:2.4.1.- 5.4.99.30] | (RefSeq) UDP-arabinopyranose mutase 1-like	Amino sugar and nucleotide sugar metabolism (ko00520)	--	--	Reversibly glycosylated polypeptide	UDP-arabinopyranose mutase 1 OS=Oryza sativa subsp. japonica OX=39947 GN=UAM1 PE=1 SV=1	O	Posttranslational modification, protein turnover, chaperones	PREDICTED: UDP-arabinopyranose mutase 1-like [Musa acuminata subsp. malaccensis]	cellular component: cell (GO:0005623);; cellular component: organelle (GO:0043226);; cellular component: cell part (GO:0044464);; biological process: cellular process (GO:0009987);; biological process: cellular component organization or biogenesis (GO:0071840);; biological process: metabolic process (GO:0008152);; biological process: single-organism process (GO:0044699);; molecular function: cata…
Ma08_g17900	Ma08_g17900	0.226367	15	0.388575	29	0.383226	26	2.723856	178	2.583998	178	3.087667	205	3.51E-23	2.733461817	up	[P]	Inorganic ion transport and metabolism	Molecular Function: zinc ion transmembrane transporter activity (GO:0005385);; Cellular Component: vacuolar membrane (GO:0005774);; Biological Process: response to zinc ion (GO:0010043);; Cellular Component: integral component of membrane (GO:0016021);; Biological Process: regulation of sequestering of zinc ion (GO:0061088);; Biological Process: zinc II ion transmembrane transport (GO:0071577);;	--	--	[P]	Inorganic ion transport and metabolism	Cation efflux family;; Dimerisation domain of Zinc Transporter	Metal tolerance protein 7 OS=Oryza sativa subsp. japonica OX=39947 GN=MTP7 PE=2 SV=1	P	Inorganic ion transport and metabolism	PREDICTED: metal tolerance protein 7-like [Musa acuminata subsp. malaccensis]	biological process: localization (GO:0051179);; molecular function: transporter activity (GO:0005215);; cellular component: cell (GO:0005623);; cellular component: membrane (GO:0016020);; cellular component: organelle (GO:0043226);; cellular component: organelle part (GO:0044422);; cellular component: cell part (GO:0044464);; biological process: response to stimulus (GO:0050896);; cellular compon…
Ma07_g07540	Ma07_g07540	0.933452	96	1.238861	143	1.067924	112	0.156743	16	0.184251	20	0.257308	27	5.30E-14	-2.359125227	down	--	--	Cellular Component: integral component of membrane (GO:0016021);; Biological Process: protein O-linked fucosylation (GO:0036066);; Molecular Function: peptide-O-fucosyltransferase activity (GO:0046922);;	K03691|0|mus:103990369|K03691 peptide-O-fucosyltransferase [EC:2.4.1.221] | (RefSeq) uncharacterized protein LOC103990369	Other types of O-glycan biosynthesis (ko00514)	--	--	GDP-fucose protein O-fucosyltransferase	O-fucosyltransferase 36 OS=Arabidopsis thaliana OX=3702 GN=OFUT36 PE=2 SV=1	S	Function unknown	PREDICTED: uncharacterized protein LOC103990369 [Musa acuminata subsp. malaccensis]	cellular component: membrane (GO:0016020);; cellular component: membrane part (GO:0044425);; biological process: metabolic process (GO:0008152);; biological process: cellular process (GO:0009987);; biological process: single-organism process (GO:0044699);; molecular function: catalytic activity (GO:0003824)
Ma07_g16450	Ma07_g16450	1.903828	244	2.551594	370	2.437804	320	1.18954	153	1.331721	180	0.816217	107	9.27E-08	-1.135812436	down	--	--	--	--	--	--	--	--	--	S	Function unknown	PREDICTED: uncharacterized protein LOC103991981 [Musa acuminata subsp. malaccensis]	--
Ma08_g24700	Ma08_g24700	80.769608	9753	79.308411	10834	84.639938	10468	30.445583	3687	40.003796	5105	39.988091	4939	1.35E-38	-1.265437479	down	[G]	Carbohydrate transport and metabolism	Biological Process: L-arabinose metabolic process (GO:0046373);; Molecular Function: alpha-L-arabinofuranosidase activity (GO:0046556);;	K01209|0|mus:103995161|K01209 alpha-N-arabinofuranosidase [EC:3.2.1.55] | (RefSeq) alpha-L-arabinofuranosidase 1	Amino sugar and nucleotide sugar metabolism (ko00520)	--	--	Alpha-L-arabinofuranosidase C-terminal domain	Alpha-L-arabinofuranosidase 1 OS=Arabidopsis thaliana OX=3702 GN=ASD1 PE=1 SV=1	G	Carbohydrate transport and metabolism	PREDICTED: alpha-L-arabinofuranosidase 1 [Musa acuminata subsp. malaccensis]	biological process: metabolic process (GO:0008152);; biological process: single-organism process (GO:0044699);; molecular function: catalytic activity (GO:0003824)
Ma05_g11500	Ma05_g11500	3.304052	293	3.038821	310	2.892775	272	1.96251	180	0.97623	97	1.702465	156	2.25E-06	-1.064699023	down	[T]	Signal transduction mechanisms	Molecular Function: protein serine/threonine phosphatase activity (GO:0004722);; Cellular Component: nucleus (GO:0005634);; Cellular Component: cytoplasm (GO:0005737);; Biological Process: protein dephosphorylation (GO:0006470);; Molecular Function: metal ion binding (GO:0046872);; Biological Process: regulation of transcription from RNA polymerase II promoter in response to salt stress (GO:00614…	K14803|0|mus:103984528|K14803 protein phosphatase PTC2/3 [EC:3.1.3.16] | (RefSeq) probable protein phosphatase 2C 27	--	[T]	Signal transduction mechanisms	Protein phosphatase 2C	Probable protein phosphatase 2C 27 OS=Arabidopsis thaliana OX=3702 GN=PP2C27 PE=2 SV=1	T	Signal transduction mechanisms	PREDICTED: probable protein phosphatase 2C 27 [Musa acuminata subsp. malaccensis]	biological process: metabolic process (GO:0008152);; biological process: cellular process (GO:0009987);; molecular function: catalytic activity (GO:0003824);; cellular component: cell (GO:0005623);; cellular component: organelle (GO:0043226);; cellular component: cell part (GO:0044464);; molecular function: binding (GO:0005488);; biological process: response to stimulus (GO:0050896);; biological …
Ma03_g08450	Ma03_g08450	9.007783	371	9.34549	436	9.655653	408	62.583759	2585	58.976242	2567	60.480206	2548	6.07E-207	2.556047044	up	[QV]	Secondary metabolites biosynthesis, transport and catabolism;; Defense mechanisms	Molecular Function: monooxygenase activity (GO:0004497);; Molecular Function: iron ion binding (GO:0005506);; Molecular Function: oxidoreductase activity, acting on paired donors, with incorporation or reduction of molecular oxygen (GO:0016705);; Molecular Function: heme binding (GO:0020037);; Biological Process: oxidation-reduction process (GO:0055114);;	K20660|0|mus:103975008|K20660 cytochrome P450 family 709 | (RefSeq) cytochrome P450 709B1-like	--	[QI]	Secondary metabolites biosynthesis, transport and catabolism;; Lipid transport and metabolism	Cytochrome P450	Cytochrome P450 709B2 OS=Arabidopsis thaliana OX=3702 GN=CYP709B2 PE=2 SV=1	Q	Secondary metabolites biosynthesis, transport and catabolism	PREDICTED: cytochrome P450 709B1-like [Musa acuminata subsp. malaccensis]	biological process: metabolic process (GO:0008152);; biological process: single-organism process (GO:0044699);; molecular function: catalytic activity (GO:0003824);; molecular function: binding (GO:0005488)
Ma11_g16630	Ma11_g16630	1.000514	77	1.116744	98	0.935944	74	3.424004	265	2.809845	229	3.226571	254	7.04E-13	1.450297119	up	[L]	Replication, recombination and repair	Molecular Function: recombinase activity (GO:0000150);; Molecular Function: four-way junction DNA binding (GO:0000400);; Biological Process: DNA recombinase assembly (GO:0000730);; Molecular Function: double-stranded DNA binding (GO:0003690);; Molecular Function: single-stranded DNA binding (GO:0003697);; Molecular Function: endodeoxyribonuclease activity (GO:0004520);; Molecular Function: ATP bi…	K03553|0|mus:103971763|K03553 recombination protein RecA | (RefSeq) DNA repair protein recA homolog 3, mitochondrial-like	Homologous recombination (ko03440)	[L]	Replication, recombination and repair	recA bacterial DNA recombination protein;; Rad51;; KaiC	DNA repair protein recA homolog 3, mitochondrial OS=Arabidopsis thaliana OX=3702 GN=At2g19490 PE=2 SV=2	L	Replication, recombination and repair	PREDICTED: DNA repair protein recA homolog 3, mitochondrial-like [Musa acuminata subsp. malaccensis]	molecular function: catalytic activity (GO:0003824);; molecular function: binding (GO:0005488);; biological process: cellular process (GO:0009987);; biological process: cellular component organization or biogenesis (GO:0071840);; biological process: metabolic process (GO:0008152);; biological process: response to stimulus (GO:0050896)
Ma06_g09490	Ma06_g09490	14.517188	2612	14.699349	2992	15.555211	2866	6.94299	1253	7.391629	1406	6.575461	1210	1.44E-56	-1.220221947	down	--	--	--	--	--	--	--	Plant protein of unknown function (DUF863)	--	S	Function unknown	PREDICTED: uncharacterized protein LOC103987245 [Musa acuminata subsp. malaccensis]	--
Ma03_g07660	Ma03_g07660	7.730933	955	7.688011	1075	8.360652	1058	2.695055	334	3.418323	447	2.389405	302	3.81E-32	-1.586867708	down	--	--	Cellular Component: Golgi apparatus (GO:0005794);; Cellular Component: integral component of membrane (GO:0016021);; Molecular Function: O-acetyltransferase activity (GO:0016413);; Biological Process: cell wall organization or biogenesis (GO:0071554);;	--	--	--	--	GDSL/SGNH-like Acyl-Esterase family found in Pmr5 and Cas1p;; PMR5 N terminal Domain	Protein trichome birefringence OS=Arabidopsis thaliana OX=3702 GN=TBR PE=1 SV=1	S	Function unknown	PREDICTED: protein trichome birefringence-like [Musa acuminata subsp. malaccensis]	cellular component: cell (GO:0005623);; cellular component: organelle (GO:0043226);; cellular component: cell part (GO:0044464);; cellular component: membrane (GO:0016020);; cellular component: membrane part (GO:0044425);; molecular function: catalytic activity (GO:0003824);; biological process: cellular process (GO:0009987)
Ma01_g06620	Ma01_g06620	3.781443	266	3.866404	308	3.558186	257	0	0	0.049926	4	0	0	2.37E-52	-6.138468948	down	--	--	Cellular Component: Golgi apparatus (GO:0005794);; Molecular Function: O-acetyltransferase activity (GO:0016413);; Biological Process: cell wall organization or biogenesis (GO:0071554);;	--	--	--	--	GDSL/SGNH-like Acyl-Esterase family found in Pmr5 and Cas1p;; PMR5 N terminal Domain	Protein trichome birefringence-like 33 OS=Arabidopsis thaliana OX=3702 GN=TBL33 PE=2 SV=1	S	Function unknown	PREDICTED: protein trichome birefringence-like 33 isoform X1 [Musa acuminata subsp. malaccensis]	cellular component: cell (GO:0005623);; cellular component: organelle (GO:0043226);; cellular component: cell part (GO:0044464);; molecular function: catalytic activity (GO:0003824);; biological process: cellular process (GO:0009987)
Ma01_g17190	Ma01_g17190	5.624436	731	6.240491	917	6.039955	804	1.875869	245	1.854866	255	2.26858	302	7.36E-41	-1.682864209	down	[R]	General function prediction only	Biological Process: transport (GO:0006810);; Cellular Component: membrane (GO:0016020);;	K13947|0|mus:103997297|K13947 auxin efflux carrier family | (RefSeq) LOW QUALITY PROTEIN: auxin efflux carrier component 3a-like	--	--	--	Membrane transport protein	Auxin efflux carrier component 3a OS=Oryza sativa subsp. japonica OX=39947 GN=PIN3A PE=2 SV=1	U	Intracellular trafficking, secretion, and vesicular transport	PREDICTED: LOW QUALITY PROTEIN: auxin efflux carrier component 3a-like [Musa acuminata subsp. malaccensis]	biological process: localization (GO:0051179);; cellular component: membrane (GO:0016020)
Ma02_g17470	Ma02_g17470	0.166144	8	0.218709	12	0.200537	10	2.527544	122	3.790126	193	2.711324	134	1.30E-23	3.418391137	up	--	--	Molecular Function: DNA binding (GO:0003677);; Biological Process: regulation of transcription, DNA-templated (GO:0006355);;	--	--	--	--	Dof domain, zinc finger	Dof zinc finger protein DOF1.7 OS=Arabidopsis thaliana OX=3702 GN=DOF1.7 PE=2 SV=1	K	Transcription	PREDICTED: dof zinc finger protein DOF1.7-like [Musa acuminata subsp. malaccensis]	molecular function: binding (GO:0005488);; biological process: biological regulation (GO:0065007)
Ma04_g20480	Ma04_g20480	1.480594	67	1.864676	95	1.531373	71	0.765233	35	0.369079	18	0.960493	44	0.000860198	-1.211066235	down	--	--	--	--	--	[R]	General function prediction only	C2H2-type zinc finger;; C2H2-type zinc finger	Zinc finger protein ZAT5 OS=Arabidopsis thaliana OX=3702 GN=ZAT5 PE=2 SV=1	S	Function unknown	PREDICTED: zinc finger protein ZAT5-like [Musa acuminata subsp. malaccensis]	--
Ma07_g17140	Ma07_g17140	8.970053	3013	9.085473	3452	9.186229	3160	2.224424	750	2.008447	713	2.549895	876	1.75E-124	-2.120774503	down	--	--	--	--	--	[S]	Function unknown	Armadillo/beta-catenin-like repeat;; C2 domain;; HEAT repeats;; V-ATPase subunit H	Protein CELLULOSE SYNTHASE INTERACTIVE 1 OS=Arabidopsis thaliana OX=3702 GN=CSI1 PE=1 SV=1	S	Function unknown	PREDICTED: uncharacterized protein LOC103992099 [Musa acuminata subsp. malaccensis]	--
Ma07_g18620	Ma07_g18620	23.134991	541	23.901218	632	21.809958	523	6.484087	152	5.338817	132	1.361322	33	8.37E-05	-1.951870915	down	--	--	Biological Process: metabolic process (GO:0008152);; Molecular Function: lyase activity (GO:0016829);; Molecular Function: metal ion binding (GO:0046872);;	--	--	--	--	Terpene synthase, N-terminal domain	Alpha-humulene synthase OS=Zingiber zerumbet OX=311405 GN=ZSS1 PE=1 SV=1	S	Function unknown	PREDICTED: alpha-humulene synthase-like isoform X1 [Musa acuminata subsp. malaccensis]	biological process: metabolic process (GO:0008152);; molecular function: catalytic activity (GO:0003824);; molecular function: binding (GO:0005488)
Ma04_g00470	Ma04_g00470	1.320049	74	1.077005	69	0.705479	41	4.873034	274	4.177666	248	4.36515	251	5.60E-16	1.891715153	up	--	--	Cellular Component: nucleus (GO:0005634);; Biological Process: nucleosome assembly (GO:0006334);;	K11290|7.456e-142|mus:103980431|K11290 template-activating factor I | (RefSeq) NAP1-related protein 2 isoform X2	--	[L]	Replication, recombination and repair	Nucleosome assembly protein (NAP)	NAP1-related protein 2 OS=Oryza sativa subsp. japonica OX=39947 GN=Os02g0576700 PE=2 SV=1	S	Function unknown	PREDICTED: NAP1-related protein 2 isoform X2 [Musa acuminata subsp. malaccensis]	cellular component: cell (GO:0005623);; cellular component: organelle (GO:0043226);; cellular component: cell part (GO:0044464);; biological process: cellular process (GO:0009987);; biological process: cellular component organization or biogenesis (GO:0071840)
Ma09_g05140	Ma09_g05140	4.415562	147	4.421521	167	4.615608	158	1.066681	36	0.738434	26	1.267847	44	1.78E-15	-2.120439791	down	--	--	--	--	--	--	--	VQ motif	--	S	Function unknown	PREDICTED: calmodulin-binding protein 25-like [Musa acuminata subsp. malaccensis]	--
Ma08_g28510	Ma08_g28510	59.572327	2994	60.57338	3444	61.279221	3155	32.191475	1623	17.818359	947	16.580269	853	2.41E-06	-1.460401576	down	--	--	Molecular Function: hydrolase activity, hydrolyzing O-glycosyl compounds (GO:0004553);; Biological Process: carbohydrate metabolic process (GO:0005975);;	K01183|0|mus:103996072|K01183 chitinase [EC:3.2.1.14] | (RefSeq) acidic endochitinase SE2-like	Amino sugar and nucleotide sugar metabolism (ko00520)	[M]	Cell wall/membrane/envelope biogenesis	Glycosyl hydrolases family 18	Acidic endochitinase OS=Nicotiana tabacum OX=4097 PE=1 SV=1	G	Carbohydrate transport and metabolism	PREDICTED: acidic endochitinase SE2-like [Musa acuminata subsp. malaccensis]	molecular function: catalytic activity (GO:0003824);; biological process: metabolic process (GO:0008152)
Ma10_g22750	Ma10_g22750	4.448365	458	4.548251	530	4.386839	463	11.880216	1226	15.861299	1724	16.358246	1721	2.72E-34	1.570902364	up	[O]	Posttranslational modification, protein turnover, chaperones	Molecular Function: ATP binding (GO:0005524);;	K03283|0|mus:103968995|K03283 heat shock 70kDa protein 1/8 | (RefSeq) heat shock cognate 70 kDa protein-like	Spliceosome (ko03040);; Protein processing in endoplasmic reticulum (ko04141);; Endocytosis (ko04144)	[O]	Posttranslational modification, protein turnover, chaperones	Hsp70 protein;; MreB/Mbl protein	Heat shock cognate 70 kDa protein OS=Petunia hybrida OX=4102 GN=HSP70 PE=2 SV=1	O	Posttranslational modification, protein turnover, chaperones	PREDICTED: heat shock cognate 70 kDa protein-like [Musa acuminata subsp. malaccensis]	molecular function: binding (GO:0005488)
Ma07_g24780	Ma07_g24780	2.678202	208	4.039034	355	1.221054	98	13.81543	1076	15.991755	1312	9.069594	720	0.000113694	1.770672567	up	[T]	Signal transduction mechanisms	Molecular Function: ubiquitin-protein transferase activity (GO:0004842);; Biological Process: protein ubiquitination (GO:0016567);;	--	--	--	--	U-box domain;; Armadillo/beta-catenin-like repeat	U-box domain-containing protein 26 OS=Arabidopsis thaliana OX=3702 GN=PUB26 PE=2 SV=1	S	Function unknown	PREDICTED: U-box domain-containing protein 26 [Musa acuminata subsp. malaccensis]	molecular function: catalytic activity (GO:0003824);; biological process: metabolic process (GO:0008152);; biological process: cellular process (GO:0009987)
Ma11_g04720	Ma11_g04720	2.269187	128	1.897342	121	2.561395	148	0.600245	34	1.127685	68	1.071942	62	1.02E-05	-1.289895533	down	--	--	--	--	--	--	--	--	--	S	Function unknown	PREDICTED: uncharacterized protein LOC103970887 [Musa acuminata subsp. malaccensis]	--
Ma10_g28340	Ma10_g28340	0.56628	144	0.638882	184	0.651714	170	1.406937	359	1.843653	496	1.579761	411	4.46E-13	1.224424632	up	[C]	Energy production and conversion	Molecular Function: zinc ion binding (GO:0008270);;	--	--	[R]	General function prediction only	PPR repeat family;; PPR repeat;; DYW family of nucleic acid deaminases;; PPR repeat;; Pentatricopeptide repeat domain;; Pentacotripeptide-repeat region of PRORP;; Tetratricopeptide repeat;; Tetratricopeptide repeat;; TLC ATP/ADP transporter	Putative pentatricopeptide repeat-containing protein At3g15930 OS=Arabidopsis thaliana OX=3702 GN=PCMP-E51 PE=3 SV=2	S	Function unknown	PREDICTED: putative pentatricopeptide repeat-containing protein At3g15930 [Musa acuminata subsp. malaccensis]	molecular function: binding (GO:0005488)
Ma04_g06720	Ma04_g06720	9.432993	599	9.247209	664	8.479726	551	1.797755	115	2.255017	152	1.348698	88	3.52E-43	-2.391533528	down	--	--	--	K09287|0|mus:103980789|K09287 RAV-like factor | (RefSeq) AP2/ERF and B3 domain-containing transcription repressor RAV2-like	--	--	--	B3 DNA binding domain;; AP2 domain	AP2/ERF and B3 domain-containing transcription repressor TEM1 OS=Arabidopsis thaliana OX=3702 GN=TEM1 PE=1 SV=1	K	Transcription	PREDICTED: AP2/ERF and B3 domain-containing transcription repressor RAV2-like [Musa acuminata subsp. malaccensis]	--
Ma02_g24080	Ma02_g24080	9.971943	524	10.227517	605	9.187733	487	24.433314	1276	18.82327	1044	22.295915	1186	4.45E-18	1.015515409	up	--	--	Molecular Function: protein domain specific binding (GO:0019904);;	K06630|6.93722e-179|mus:103976704|K06630 14-3-3 protein epsilon | (RefSeq) 14-3-3 protein 7 isoform X1	--	[O]	Posttranslational modification, protein turnover, chaperones	14-3-3 protein	14-3-3 protein 7 OS=Solanum lycopersicum OX=4081 GN=TFT7 PE=2 SV=2	T	Signal transduction mechanisms	PREDICTED: 14-3-3 protein 7 isoform X1 [Musa acuminata subsp. malaccensis]	molecular function: binding (GO:0005488)
Ma07_g27200	Ma07_g27200	14.186764	1251	14.667917	1463	14.12662	1276	3.620002	321	4.617504	431	4.480369	404	5.74E-62	-1.863450196	down	--	--	Cellular Component: mitochondrion (GO:0005739);; Biological Process: flavonoid biosynthetic process (GO:0009813);; Biological Process: flavonoid glucuronidation (GO:0052696);; Molecular Function: quercetin 3-O-glucosyltransferase activity (GO:0080043);; Molecular Function: quercetin 7-O-glucosyltransferase activity (GO:0080044);;	--	--	[GC]	Carbohydrate transport and metabolism;; Energy production and conversion	UDP-glucoronosyl and UDP-glucosyl transferase	Scopoletin glucosyltransferase OS=Nicotiana tabacum OX=4097 GN=TOGT1 PE=1 SV=1	S	Function unknown	PREDICTED: anthocyanin 3&apos;-O-beta-glucosyltransferase-like [Musa acuminata subsp. malaccensis]	cellular component: cell (GO:0005623);; cellular component: organelle (GO:0043226);; cellular component: cell part (GO:0044464);; biological process: metabolic process (GO:0008152);; biological process: cellular process (GO:0009987);; biological process: single-organism process (GO:0044699);; molecular function: catalytic activity (GO:0003824)
Ma05_g06100	Ma05_g06100	0.898833	113	0.900804	128	0.630375	81	0.06627	9	0.109542	15	0.063725	9	2.46E-17	-3.009565025	down	[K]	Transcription	Molecular Function: transferase activity (GO:0016740);;	--	--	--	--	Leucine rich repeat;; Leucine Rich repeats (2 copies);; Protein tyrosine kinase;; Protein kinase domain;; Leucine Rich Repeat;; Leucine rich repeat N-terminal domain	Receptor kinase-like protein Xa21 OS=Oryza sativa subsp. japonica OX=39947 GN=XA21 PE=1 SV=1	S	Function unknown	PREDICTED: probable LRR receptor-like serine/threonine-protein kinase At3g47570 [Musa acuminata subsp. malaccensis]	molecular function: catalytic activity (GO:0003824)
Ma11_g10650	Ma11_g10650	3.022028	76	2.891012	82	2.932888	76	0.632206	16	1.307414	35	0.465448	12	3.54E-06	-1.760894348	down	--	--	--	--	--	--	--	CP12 domain	Calvin cycle protein CP12-2, chloroplastic OS=Arabidopsis thaliana OX=3702 GN=CP12-2 PE=1 SV=1	S	Function unknown	PREDICTED: calvin cycle protein CP12-1, chloroplastic-like [Musa acuminata subsp. malaccensis]	--
Ma05_g16370	Ma05_g16370	33.161541	760	30.793497	798	31.523184	740	16.675056	383	12.819654	311	13.240247	311	2.98E-23	-1.272001582	down	--	--	--	--	--	--	--	--	TPD1 protein homolog 1B OS=Oryza sativa subsp. japonica OX=39947 GN=TDL1B PE=2 SV=1	S	Function unknown	PREDICTED: TPD1 protein homolog 1B-like [Musa acuminata subsp. malaccensis]	--
Ma03_g11960	Ma03_g11960	4.014282	407	4.47125	513	4.03317	419	1.307939	133	1.115882	120	1.402015	146	5.87E-30	-1.801084108	down	--	--	Cellular Component: integral component of membrane (GO:0016021);;	--	--	[T]	Signal transduction mechanisms	Lung seven transmembrane receptor	--	S	Function unknown	PREDICTED: protein GPR107-like [Musa acuminata subsp. malaccensis]	cellular component: membrane (GO:0016020);; cellular component: membrane part (GO:0044425)
Ma09_g04970	Ma09_g04970	1.335404	119	1.539293	155	1.54151	140	0.360487	32	0.432276	41	0.459766	42	3.35E-12	-1.834671773	down	--	--	--	--	--	--	--	MYB-CC type transfactor, LHEQLE motif;; Myb-like DNA-binding domain	Myb-related protein 2 OS=Arabidopsis thaliana OX=3702 GN=MYR2 PE=1 SV=1	K	Transcription	PREDICTED: myb-related protein 2 isoform X1 [Musa acuminata subsp. malaccensis]	--
Ma11_g10900	Ma11_g10900	137.606979	8413	147.53685	10204	146.29834	9161	424.49881	26024	446.203125	28826	456.354065	28532	9.31E-149	1.488860655	up	[H]	Coenzyme transport and metabolism	Molecular Function: pyridoxal 5'-phosphate synthase (glutamine hydrolysing) activity (GO:0036381);; Biological Process: vitamin B6 biosynthetic process (GO:0042819);; Biological Process: pyridoxal phosphate biosynthetic process (GO:0042823);;	K06215|0|mus:103972766|K06215 pyridoxal 5'-phosphate synthase pdxS subunit [EC:4.3.3.6] | (RefSeq) probable pyridoxal 5'-phosphate synthase subunit PDX1	Vitamin B6 metabolism (ko00750)	[H]	Coenzyme transport and metabolism	SOR/SNZ family;; Thiazole biosynthesis protein ThiG;; Dihydrouridine synthase (Dus)	Probable pyridoxal 5&apos;-phosphate synthase subunit PDX1.1 OS=Oryza sativa subsp. japonica OX=39947 GN=PDX11 PE=2 SV=1	H	Coenzyme transport and metabolism	PREDICTED: probable pyridoxal 5&apos;-phosphate synthase subunit PDX1 [Musa acuminata subsp. malaccensis]	molecular function: catalytic activity (GO:0003824);; biological process: metabolic process (GO:0008152);; biological process: cellular process (GO:0009987);; biological process: single-organism process (GO:0044699)
Ma07_g17170	Ma07_g17170	11.52195	420	13.557002	559	13.774693	514	33.21978	1213	31.353146	1206	31.956383	1190	8.62E-30	1.172377119	up	--	--	--	--	--	--	--	zinc-finger of the FCS-type, C2-C2	Protein MARD1 OS=Arabidopsis thaliana OX=3702 GN=MARD1 PE=2 SV=2	S	Function unknown	PREDICTED: uncharacterized protein LOC103992102 [Musa acuminata subsp. malaccensis]	--
Ma04_g07900	Ma04_g07900	0.941498	69	0.953355	79	0.663719	50	0.07544	6	0.049807	4	0.133852	10	1.65E-11	-2.840729715	down	[G]	Carbohydrate transport and metabolism	Biological Process: carbohydrate metabolic process (GO:0005975);; Molecular Function: mannan endo-1,4-beta-mannosidase activity (GO:0016985);;	K19355|0|mus:103980891|K19355 mannan endo-1,4-beta-mannosidase [EC:3.2.1.78] | (RefSeq) mannan endo-1,4-beta-mannosidase 1-like	Fructose and mannose metabolism (ko00051)	--	--	Cellulase (glycosyl hydrolase family 5)	Mannan endo-1,4-beta-mannosidase 1 OS=Oryza sativa subsp. japonica OX=39947 GN=MAN1 PE=2 SV=2	G	Carbohydrate transport and metabolism	PREDICTED: mannan endo-1,4-beta-mannosidase 1-like [Musa acuminata subsp. malaccensis]	biological process: metabolic process (GO:0008152);; molecular function: catalytic activity (GO:0003824)
Ma01_g18330	Ma01_g18330	11.266356	1517	10.97486	1672	11.477125	1583	4.193016	567	6.197169	882	7.337426	1011	3.81E-11	-1.033906181	down	--	--	--	--	--	[K]	Transcription	Myb/SANT-like DNA-binding domain	Trihelix transcription factor GT-2 OS=Arabidopsis thaliana OX=3702 GN=GT-2 PE=2 SV=1	S	Function unknown	PREDICTED: trihelix transcription factor GTL1-like [Musa acuminata subsp. malaccensis]	--
Ma08_g21680	Ma08_g21680	2.488504	178	2.261875	181	2.381933	175	0.564616	41	0.595756	46	0.963707	71	5.14E-12	-1.759731544	down	[M]	Cell wall/membrane/envelope biogenesis	--	K08678|0|mus:103995445|K08678 UDP-glucuronate decarboxylase [EC:4.1.1.35] | (RefSeq) UDP-glucuronic acid decarboxylase 6-like	Starch and sucrose metabolism (ko00500);; Amino sugar and nucleotide sugar metabolism (ko00520)	[GM]	Carbohydrate transport and metabolism;; Cell wall/membrane/envelope biogenesis	GDP-mannose 4,6 dehydratase;; NAD dependent epimerase/dehydratase family;; Polysaccharide biosynthesis protein;; Male sterility protein;; 3-beta hydroxysteroid dehydrogenase/isomerase family;; RmlD substrate binding domain	UDP-glucuronic acid decarboxylase 6 OS=Arabidopsis thaliana OX=3702 GN=UXS6 PE=2 SV=1	M	Cell wall/membrane/envelope biogenesis	PREDICTED: UDP-glucuronic acid decarboxylase 6-like [Musa acuminata subsp. malaccensis]	--
Ma07_g15600	Ma07_g15600	1.409689	96	1.472245	113	1.610335	112	2.626106	179	4.112602	295	4.344881	301	1.12E-06	1.127874607	up	[J]	Translation, ribosomal structure and biogenesis	Cellular Component: mitochondrion (GO:0005739);; Biological Process: rRNA base methylation (GO:0070475);; Molecular Function: rRNA (cytosine-N4-)-methyltransferase activity (GO:0071424);;	--	--	[R]	General function prediction only	MraW methylase family	--	M	Cell wall/membrane/envelope biogenesis	PREDICTED: uncharacterized protein LOC103991754 [Musa acuminata subsp. malaccensis]	cellular component: cell (GO:0005623);; cellular component: organelle (GO:0043226);; cellular component: cell part (GO:0044464);; biological process: metabolic process (GO:0008152);; biological process: cellular process (GO:0009987);; biological process: cellular component organization or biogenesis (GO:0071840);; molecular function: catalytic activity (GO:0003824)
Ma02_g02280	Ma02_g02280	21.132431	2117	22.306738	2527	22.882872	2347	9.110692	915	7.760739	822	7.762452	795	3.48E-71	-1.548766334	down	--	--	Molecular Function: hydrolase activity, hydrolyzing O-glycosyl compounds (GO:0004553);; Biological Process: metabolic process (GO:0008152);; Molecular Function: polysaccharide binding (GO:0030247);; Cellular Component: anchored component of plasma membrane (GO:0046658);;	--	--	--	--	Glycosyl hydrolases family 17;; X8 domain	Probable glucan endo-1,3-beta-glucosidase A6 OS=Arabidopsis thaliana OX=3702 GN=A6 PE=2 SV=1	G	Carbohydrate transport and metabolism	PREDICTED: probable glucan endo-1,3-beta-glucosidase A6 [Musa acuminata subsp. malaccensis]	molecular function: catalytic activity (GO:0003824);; biological process: metabolic process (GO:0008152);; molecular function: binding (GO:0005488);; cellular component: cell (GO:0005623);; cellular component: membrane (GO:0016020);; cellular component: membrane part (GO:0044425);; cellular component: cell part (GO:0044464)
Ma08_g10250	Ma08_g10250	1.313055	34	1.166725	34	1.09472	29	3.933565	101	6.409596	173	5.800531	152	1.60E-10	1.894104533	up	--	--	Cellular Component: integral component of membrane (GO:0016021);;	--	--	--	--	Domain of unknown function (DUF3511)	--	S	Function unknown	PREDICTED: uncharacterized protein LOC103993342 [Musa acuminata subsp. malaccensis]	cellular component: membrane (GO:0016020);; cellular component: membrane part (GO:0044425)
Ma04_g14140	Ma04_g14140	4.066381	226	3.490301	220	4.513823	257	6.139824	342	13.351802	783	11.218304	637	5.12E-07	1.170880038	up	--	--	--	--	--	--	--	Lateral organ boundaries (LOB) domain	LOB domain-containing protein 37 OS=Arabidopsis thaliana OX=3702 GN=LBD37 PE=2 SV=1	S	Function unknown	PREDICTED: LOB domain-containing protein 37-like [Musa acuminata subsp. malaccensis]	--
Ma04_g13930	Ma04_g13930	2.601719	156	3.269056	221	2.625225	161	1.190968	72	0.591104	38	0.875643	54	2.21E-10	-1.697475566	down	--	--	Molecular Function: zinc ion binding (GO:0008270);; Biological Process: protein ubiquitination (GO:0016567);; Biological Process: proteasome-mediated ubiquitin-dependent protein catabolic process (GO:0043161);; Biological Process: negative regulation of organ growth (GO:0046621);; Molecular Function: ubiquitin protein ligase activity (GO:0061630);;	K19045|9.94131e-168|mus:103981393|K19045 E3 ubiquitin-protein ligase BIG BROTHER and related proteins [EC:2.3.2.27] | (RefSeq) E3 ubiquitin ligase BIG BROTHER-like isoform X2	--	[O]	Posttranslational modification, protein turnover, chaperones	Ring finger domain;; Zinc finger, C3HC4 type (RING finger);; RING-like zinc finger;; RING-H2 zinc finger domain;; Zinc finger, C3HC4 type (RING finger);; zinc-RING finger domain	E3 ubiquitin ligase BIG BROTHER OS=Arabidopsis thaliana OX=3702 GN=BB PE=1 SV=1	O	Posttranslational modification, protein turnover, chaperones	PREDICTED: E3 ubiquitin ligase BIG BROTHER-like isoform X1 [Musa acuminata subsp. malaccensis]	molecular function: binding (GO:0005488);; biological process: metabolic process (GO:0008152);; biological process: cellular process (GO:0009987);; biological process: biological regulation (GO:0065007);; molecular function: catalytic activity (GO:0003824)
Ma03_g08440	Ma03_g08440	10.313943	268	7.362506	217	6.305294	168	57.269646	1493	43.904675	1206	45.384651	1206	1.05E-50	2.42979701	up	--	--	Molecular Function: monooxygenase activity (GO:0004497);; Molecular Function: iron ion binding (GO:0005506);; Molecular Function: oxidoreductase activity, acting on paired donors, with incorporation or reduction of molecular oxygen (GO:0016705);; Molecular Function: heme binding (GO:0020037);; Biological Process: oxidation-reduction process (GO:0055114);;	K20660|1.73291e-104|mus:103978028|K20660 cytochrome P450 family 709 | (RefSeq) cytochrome P450 709B1-like	--	[QI]	Secondary metabolites biosynthesis, transport and catabolism;; Lipid transport and metabolism	--	Cytochrome P450 709B1 OS=Arabidopsis thaliana OX=3702 GN=CYP709B1 PE=2 SV=1	Q	Secondary metabolites biosynthesis, transport and catabolism	PREDICTED: cytochrome P450 709B1-like [Musa acuminata subsp. malaccensis]	biological process: metabolic process (GO:0008152);; biological process: single-organism process (GO:0044699);; molecular function: catalytic activity (GO:0003824);; molecular function: binding (GO:0005488)
Ma01_g10090	Ma01_g10090	85.404274	2540	76.855682	2586	89.430901	2724	261.337952	7793	256.343964	8056	247.31192	7521	9.48E-101	1.470205805	up	--	--	--	--	--	--	--	--	--	--	--	PREDICTED: uncharacterized protein LOC103983795 [Musa acuminata subsp. malaccensis]	--
Musa_acuminata_newGene_1662	--	18.956429	1304	16.45286	1292	15.701387	1124	1.835712	130	5.265245	367	5.559442	374	4.31E-06	-1.889297386	down	--	--	--	--	--	--	--	--	--	--	--	--	--
Ma09_g10990	Ma09_g10990	21.052828	2267	21.475559	2615	23.829969	2628	5.528655	597	4.742486	540	4.244326	468	2.04E-114	-2.30203375	down	--	--	Cellular Component: membrane (GO:0016020);; Molecular Function: transferase activity (GO:0016740);;	K20871|0|mus:103997634|K20871 putative beta-1,4-xylosyltransferase IRX14 [EC:2.4.2.-] | (RefSeq) probable glucuronosyltransferase Os06g0687900	--	[O]	Posttranslational modification, protein turnover, chaperones	Glycosyltransferase family 43	Probable glucuronosyltransferase Os06g0687900 OS=Oryza sativa subsp. japonica OX=39947 GN=Os06g0687900 PE=2 SV=1	S	Function unknown	PREDICTED: probable glucuronosyltransferase Os06g0687900 [Musa acuminata subsp. malaccensis]	cellular component: membrane (GO:0016020);; molecular function: catalytic activity (GO:0003824)
Ma03_g11910	Ma03_g11910	8.191711	664	7.973251	731	7.940831	660	1.844232	150	1.702305	146	1.648982	137	1.22E-68	-2.309493119	down	--	--	--	K09422|0|mus:103977969|K09422 myb proto-oncogene protein, plant | (RefSeq) uncharacterized protein LOC103977969	--	[K]	Transcription	Myb-like DNA-binding domain;; Myb-like DNA-binding domain	Transcription factor MYB61 OS=Arabidopsis thaliana OX=3702 GN=MYB61 PE=2 SV=1	K	Transcription	PREDICTED: uncharacterized protein LOC103977969 [Musa acuminata subsp. malaccensis]	--
Ma08_g19160	Ma08_g19160	5.644895	235	5.444283	256	5.697216	243	2.16456	91	3.206155	141	2.640385	113	1.25E-08	-1.150940294	down	--	--	Cellular Component: intracellular (GO:0005622);; Molecular Function: zinc ion binding (GO:0008270);;	--	--	--	--	B-box zinc finger	B-box zinc finger protein 22 OS=Arabidopsis thaliana OX=3702 GN=BBX22 PE=1 SV=2	S	Function unknown	PREDICTED: B-box zinc finger protein 22-like [Musa acuminata subsp. malaccensis]	cellular component: cell (GO:0005623);; cellular component: cell part (GO:0044464);; molecular function: binding (GO:0005488)
Ma07_g17060	Ma07_g17060	0.282349	31	0.163193	21	0.18723	21	0.684532	75	0.633014	73	0.532658	60	0.000427477	1.266516221	up	--	--	--	--	--	[R]	General function prediction only	PPR repeat family;; PPR repeat;; PPR repeat;; Pentatricopeptide repeat domain;; DYW family of nucleic acid deaminases;; Pentacotripeptide-repeat region of PRORP	Pentatricopeptide repeat-containing protein At1g08070, chloroplastic OS=Arabidopsis thaliana OX=3702 GN=PCMP-H12 PE=2 SV=1	S	Function unknown	PREDICTED: pentatricopeptide repeat-containing protein At1g08070, chloroplastic-like [Musa acuminata subsp. malaccensis]	--
Ma10_g23300	Ma10_g23300	2.848568	49	2.751438	54	3.695671	65	9.300819	160	8.342501	152	8.018503	141	3.12E-07	1.272344557	up	--	--	--	--	--	--	--	--	--	S	Function unknown	PREDICTED: uncharacterized protein LOC103969046 [Musa acuminata subsp. malaccensis]	--
Ma07_g20840	Ma07_g20840	1.006934	95	0.87318	93	0.961444	93	0.268821	26	0.16866	17	0.262562	26	1.45E-09	-1.945719767	down	[L]	Replication, recombination and repair	Biological Process: base-excision repair (GO:0006284);; Molecular Function: DNA-3-methyladenine glycosylase activity (GO:0008725);;	K01246|0|mus:103992277|K01246 DNA-3-methyladenine glycosylase I [EC:3.2.2.20] | (RefSeq) uncharacterized protein LOC103992277	Base excision repair (ko03410)	--	--	Methyladenine glycosylase	--	L	Replication, recombination and repair	PREDICTED: uncharacterized protein LOC103992277 [Musa acuminata subsp. malaccensis]	biological process: metabolic process (GO:0008152);; biological process: cellular process (GO:0009987);; biological process: response to stimulus (GO:0050896);; molecular function: catalytic activity (GO:0003824)
Ma05_g11110	Ma05_g11110	6.124582	1181	6.773946	1477	6.652725	1314	0.499911	97	0.661817	135	0.489639	97	2.71E-164	-3.635062243	down	--	--	--	--	--	--	--	Filament-like plant protein, long coiled-coil	Filament-like plant protein 6 OS=Arabidopsis thaliana OX=3702 GN=FPP6 PE=1 SV=1	S	Function unknown	PREDICTED: filament-like plant protein 4 [Musa acuminata subsp. malaccensis]	--
Ma07_g04330	Ma07_g04330	5.014305	409	5.063238	467	4.951596	413	30.716404	2508	23.929853	2059	23.216269	1934	7.22E-84	2.218793912	up	--	--	Molecular Function: transferase activity (GO:0016740);;	--	--	[GC]	Carbohydrate transport and metabolism;; Energy production and conversion	UDP-glucoronosyl and UDP-glucosyl transferase	UDP-glycosyltransferase 73D1 OS=Arabidopsis thaliana OX=3702 GN=UGT73D1 PE=3 SV=1	S	Function unknown	PREDICTED: UDP-glycosyltransferase 73C3-like [Musa acuminata subsp. malaccensis]	molecular function: catalytic activity (GO:0003824)
Ma08_g16670	Ma08_g16670	1.452568	102	0.996594	79	1.216809	87	0.511746	36	0.584318	43	0.416014	30	3.72E-05	-1.297199997	down	--	--	--	--	--	--	--	TCP family transcription factor	Transcription factor TCP20 OS=Arabidopsis thaliana OX=3702 GN=TCP20 PE=1 SV=1	K	Transcription	PREDICTED: transcription factor TCP20-like [Musa acuminata subsp. malaccensis]	--
Ma05_g05630	Ma05_g05630	10.61556	555	11.892576	703	10.267931	550	1.571508	83	1.214956	68	1.126068	61	6.65E-76	-3.109757213	down	--	--	--	--	--	--	--	Domain of unknown function (DUF4228)	Uncharacterized protein At1g66480 OS=Arabidopsis thaliana OX=3702 GN=At1g66480 PE=2 SV=1	S	Function unknown	PREDICTED: uncharacterized protein At1g66480-like isoform X1 [Musa acuminata subsp. malaccensis]	--
Ma02_g16090	Ma02_g16090	1.478221	171	1.071968	140	1.309806	155	0.591038	69	0.464856	57	0.406983	49	1.80E-08	-1.439309068	down	--	--	Cellular Component: membrane (GO:0016020);;	--	--	[I]	Lipid transport and metabolism	CRAL/TRIO domain;; CRAL/TRIO, N-terminal domain	Phosphatidylinositol/phosphatidylcholine transfer protein SFH6 OS=Arabidopsis thaliana OX=3702 GN=SFH6 PE=2 SV=1	S	Function unknown	PREDICTED: phosphatidylinositol/phosphatidylcholine transfer protein SFH3-like isoform X2 [Musa acuminata subsp. malaccensis]	cellular component: membrane (GO:0016020)
Ma06_g33720	Ma06_g33720	0.663775	105	0.9369	167	0.901051	145	0.569005	90	0.347741	58	0.385095	62	0.000231847	-1.014058113	down	[K]	Transcription	--	--	--	[T]	Signal transduction mechanisms	NB-ARC domain;; Leucine Rich repeats (2 copies);; Leucine rich repeat	Putative disease resistance RPP13-like protein 1 OS=Arabidopsis thaliana OX=3702 GN=RPPL1 PE=3 SV=1	S	Function unknown	PREDICTED: uncharacterized protein LOC103989887 [Musa acuminata subsp. malaccensis]	--
Ma06_g19300	Ma06_g19300	2.598436	66	2.778226	79	3.18721	83	7.333119	185	7.361897	196	7.149146	184	6.06E-08	1.171833068	up	--	--	Cellular Component: vacuolar membrane (GO:0005774);; Cellular Component: plasma membrane (GO:0005886);; Biological Process: cellular process (GO:0009987);; Molecular Function: hydrogen ion transmembrane transporter activity (GO:0015078);; Biological Process: proton transport (GO:0015992);; Molecular Function: ATPase activity (GO:0016887);; Cellular Component: proton-transporting V-type ATPase, V0…	--	--	[C]	Energy production and conversion	--	V-type proton ATPase subunit c5 OS=Arabidopsis thaliana OX=3702 GN=VHA-c5 PE=2 SV=1	--	--	unknown [Populus trichocarpa]	cellular component: cell (GO:0005623);; cellular component: membrane (GO:0016020);; cellular component: organelle (GO:0043226);; cellular component: organelle part (GO:0044422);; cellular component: cell part (GO:0044464);; biological process: cellular process (GO:0009987);; biological process: localization (GO:0051179);; molecular function: transporter activity (GO:0005215);; biological process:…
Ma11_g17730	Ma11_g17730	1.023957	36	0.773438	37	0.698152	31	1.879124	79	2.398003	106	2.119557	80	0.0002105	1.159511938	up	[J]	Translation, ribosomal structure and biogenesis	Biological Process: ribosomal large subunit assembly (GO:0000027);; Molecular Function: structural constituent of ribosome (GO:0003735);; Biological Process: translation (GO:0006412);; Molecular Function: 5S rRNA binding (GO:0008097);; Cellular Component: cytosolic large ribosomal subunit (GO:0022625);;	K02932|2.23169e-107|egu:105049840|K02932 large subunit ribosomal protein L5e | (RefSeq) 60S ribosomal protein L5	Ribosome (ko03010)	[J]	Translation, ribosomal structure and biogenesis	Ribosomal L18 C-terminal region;; Ribosomal large subunit proteins 60S L5, and 50S L18	60S ribosomal protein L5 OS=Cucumis sativus OX=3659 GN=RPL5 PE=2 SV=1	J	Translation, ribosomal structure and biogenesis	PREDICTED: 60S ribosomal protein L5 isoform X2 [Elaeis guineensis]	biological process: cellular process (GO:0009987);; biological process: cellular component organization or biogenesis (GO:0071840);; molecular function: structural molecule activity (GO:0005198);; biological process: metabolic process (GO:0008152);; molecular function: binding (GO:0005488);; cellular component: cell (GO:0005623);; cellular component: macromolecular complex (GO:0032991);; cellular…
Ma05_g29110	Ma05_g29110	4.209212	131	3.574228	126	3.899198	125	1.515999	48	1.108616	37	2.579994	82	0.000100341	-1.197428575	down	--	--	Cellular Component: extracellular region (GO:0005576);; Cellular Component: cell wall (GO:0005618);; Molecular Function: manganese ion binding (GO:0030145);; Biological Process: oxalate metabolic process (GO:0033609);; Molecular Function: nutrient reservoir activity (GO:0045735);; Molecular Function: oxalate decarboxylase activity (GO:0046564);;	--	--	--	--	Cupin;; Cupin domain	Putative germin-like protein 2-1 OS=Oryza sativa subsp. japonica OX=39947 GN=Os02g0491600 PE=3 SV=1	S	Function unknown	PREDICTED: putative germin-like protein 2-1 [Musa acuminata subsp. malaccensis]	cellular component: extracellular region (GO:0005576);; cellular component: cell (GO:0005623);; cellular component: cell part (GO:0044464);; molecular function: binding (GO:0005488);; biological process: metabolic process (GO:0008152);; biological process: cellular process (GO:0009987);; biological process: single-organism process (GO:0044699);; molecular function: nutrient reservoir activity (GO…
Ma08_g19300	Ma08_g19300	20.157526	756	21.688366	920	17.624247	677	43.528229	1636	49.288528	1953	53.96067	2069	4.33E-25	1.162861707	up	--	--	--	--	--	--	--	Fantastic Four meristem regulator	--	S	Function unknown	PREDICTED: protein FAF-like, chloroplastic [Musa acuminata subsp. malaccensis]	--
Ma10_g25800	Ma10_g25800	2.201559	720	2.139408	791	2.515216	847	0.820957	264	0.851833	292	0.949712	312	1.22E-33	-1.519688023	down	--	--	--	--	--	--	--	N-terminal C2 in EEIG1 and EHBP1 proteins	--	S	Function unknown	PREDICTED: myosin-9-like [Musa acuminata subsp. malaccensis]	--
Ma07_g08280	Ma07_g08280	0	0	0.037672	5	0	0	1.318907	125	1.56727	156	2.188384	211	4.65E-31	5.042564979	up	[E]	Amino acid transport and metabolism	Molecular Function: transporter activity (GO:0005215);; Biological Process: oligopeptide transport (GO:0006857);; Cellular Component: integral component of membrane (GO:0016021);;	--	--	[E]	Amino acid transport and metabolism	POT family	Protein NRT1/ PTR FAMILY 6.2 OS=Arabidopsis thaliana OX=3702 GN=NPF6.2 PE=1 SV=1	E	Amino acid transport and metabolism	PREDICTED: protein NRT1/ PTR FAMILY 6.2 [Musa acuminata subsp. malaccensis]	molecular function: transporter activity (GO:0005215);; biological process: localization (GO:0051179);; cellular component: membrane (GO:0016020);; cellular component: membrane part (GO:0044425)
Ma03_g13620	Ma03_g13620	2.898609	94	3.125085	115	3.426791	114	1.415841	46	1.482708	51	0.517739	18	2.40E-05	-1.441948081	down	--	--	Cellular Component: extracellular region (GO:0005576);; Cellular Component: cell wall (GO:0005618);; Molecular Function: manganese ion binding (GO:0030145);; Biological Process: oxalate metabolic process (GO:0033609);; Molecular Function: nutrient reservoir activity (GO:0045735);; Molecular Function: oxalate decarboxylase activity (GO:0046564);;	--	--	--	--	Cupin;; Cupin domain	Germin-like protein 12-1 OS=Oryza sativa subsp. japonica OX=39947 GN=Os12g0154700 PE=2 SV=1	S	Function unknown	PREDICTED: germin-like protein 12-2 [Musa acuminata subsp. malaccensis]	cellular component: extracellular region (GO:0005576);; cellular component: cell (GO:0005623);; cellular component: cell part (GO:0044464);; molecular function: binding (GO:0005488);; biological process: metabolic process (GO:0008152);; biological process: cellular process (GO:0009987);; biological process: single-organism process (GO:0044699);; molecular function: nutrient reservoir activity (GO…
Ma09_g21470	Ma09_g21470	7.234872	648	7.66613	776	7.756393	712	0.512878	46	0.57479	55	0.953881	88	5.35E-80	-3.492964285	down	--	--	Molecular Function: transcription factor activity, sequence-specific DNA binding (GO:0003700);; Biological Process: regulation of transcription, DNA-templated (GO:0006355);; Molecular Function: zinc ion binding (GO:0008270);; Molecular Function: sequence-specific DNA binding (GO:0043565);;	--	--	[K]	Transcription	GATA zinc finger	GATA transcription factor 8 OS=Arabidopsis thaliana OX=3702 GN=GATA8 PE=2 SV=1	S	Function unknown	PREDICTED: GATA transcription factor 8-like isoform X1 [Musa acuminata subsp. malaccensis]	biological process: biological regulation (GO:0065007);; molecular function: nucleic acid binding transcription factor activity (GO:0001071);; molecular function: binding (GO:0005488)
Ma11_g00480	Ma11_g00480	4.733244	830	4.741205	941	4.782517	859	2.670242	470	2.713646	503	2.316879	416	2.03E-20	-1.006914289	down	--	--	--	--	--	[A]	RNA processing and modification	RING-variant domain	Probable E3 ubiquitin ligase SUD1 OS=Arabidopsis thaliana OX=3702 GN=SUD1 PE=1 SV=1	O	Posttranslational modification, protein turnover, chaperones	PREDICTED: uncharacterized protein LOC103970820 [Musa acuminata subsp. malaccensis]	--
Ma04_g39080	Ma04_g39080	39.058792	1696	40.409275	1985	41.369228	1840	165.836639	7221	177.418839	8140	175.347397	7786	8.96E-211	1.967022032	up	--	--	--	--	--	--	--	Lateral organ boundaries (LOB) domain	LOB domain-containing protein 37 OS=Arabidopsis thaliana OX=3702 GN=LBD37 PE=2 SV=1	S	Function unknown	PREDICTED: LOB domain-containing protein 37-like [Musa acuminata subsp. malaccensis]	--
Ma05_g11170	Ma05_g11170	24.347979	1703	25.331804	2004	25.192638	1805	7.328121	514	7.882819	583	9.890553	708	8.60E-52	-1.687478679	down	--	--	--	--	--	--	--	Thaumatin family	Thaumatin-like protein 1 OS=Arabidopsis thaliana OX=3702 GN=TLP1 PE=2 SV=1	S	Function unknown	PREDICTED: thaumatin-like protein 1b isoform X2 [Musa acuminata subsp. malaccensis]	--
Ma04_g24730	Ma04_g24730	0.773081	79	0.683309	79	0.604207	64	0.244669	26	0.375703	41	0.292933	31	0.000423487	-1.171683777	down	[G]	Carbohydrate transport and metabolism	Cellular Component: integral component of membrane (GO:0016021);; Molecular Function: mannan endo-1,4-beta-mannosidase activity (GO:0016985);; Biological Process: mannan catabolic process (GO:0046355);;	K19355|0|mus:103973825|K19355 mannan endo-1,4-beta-mannosidase [EC:3.2.1.78] | (RefSeq) mannan endo-1,4-beta-mannosidase 2-like	Fructose and mannose metabolism (ko00051)	--	--	Cellulase (glycosyl hydrolase family 5);; Glycosyl hydrolase catalytic core	Mannan endo-1,4-beta-mannosidase 2 OS=Arabidopsis thaliana OX=3702 GN=MAN2 PE=2 SV=1	G	Carbohydrate transport and metabolism	PREDICTED: mannan endo-1,4-beta-mannosidase 2-like [Musa acuminata subsp. malaccensis]	cellular component: membrane (GO:0016020);; cellular component: membrane part (GO:0044425);; molecular function: catalytic activity (GO:0003824);; biological process: metabolic process (GO:0008152);; biological process: cellular process (GO:0009987)
Ma00_g03100	Ma00_g03100	5.280572	452	4.980442	482	4.650653	408	1.83734	158	1.860252	169	1.843283	162	3.92E-25	-1.525895767	down	--	--	Molecular Function: molybdate ion transmembrane transporter activity (GO:0015098);; Biological Process: molybdate ion transport (GO:0015689);; Cellular Component: integral component of membrane (GO:0016021);;	--	--	[G]	Carbohydrate transport and metabolism	Sugar-tranasporters, 12 TM;; Major Facilitator Superfamily	--	G	Carbohydrate transport and metabolism	PREDICTED: molybdate-anion transporter-like [Musa acuminata subsp. malaccensis]	biological process: localization (GO:0051179);; molecular function: transporter activity (GO:0005215);; cellular component: membrane (GO:0016020);; cellular component: membrane part (GO:0044425)
Ma04_g22030	Ma04_g22030	3.066497	123	2.777036	126	3.799121	156	14.103358	566	16.643761	704	15.407383	631	2.54E-40	2.090105594	up	--	--	--	--	--	[BK]	Chromatin structure and dynamics;; Transcription	Divergent CRAL/TRIO domain	--	S	Function unknown	PREDICTED: protein GDAP2 homolog [Musa acuminata subsp. malaccensis]	--
Ma11_g15710	Ma11_g15710	1.240768	53	1.245251	60	1.152694	50	3.605768	154	2.50062	112	2.631399	114	9.27E-05	1.067100329	up	--	--	--	--	--	--	--	F-box-like;; F-box domain	--	S	Function unknown	PREDICTED: uncharacterized protein LOC103971693 [Musa acuminata subsp. malaccensis]	--
Ma10_g23230	Ma10_g23230	1.203877	184	0.87689	152	0.993178	156	2.279817	349	2.231024	360	3.162267	493	3.61E-09	1.15395311	up	[G]	Carbohydrate transport and metabolism	Molecular Function: ATP binding (GO:0005524);; Cellular Component: cytoplasm (GO:0005737);; Molecular Function: kinase activity (GO:0016301);; Biological Process: phosphorylation (GO:0016310);; Molecular Function: phosphotransferase activity, alcohol group as acceptor (GO:0016773);;	K12446|0|mus:103969041|K12446 L-arabinokinase [EC:2.7.1.46] | (RefSeq) L-arabinokinase-like isoform X1	Amino sugar and nucleotide sugar metabolism (ko00520)	[G]	Carbohydrate transport and metabolism	GHMP kinases N terminal domain;; Glycosyl transferase family 1;; Galactokinase galactose-binding signature	L-arabinokinase OS=Arabidopsis thaliana OX=3702 GN=ARA1 PE=1 SV=1	G	Carbohydrate transport and metabolism	PREDICTED: L-arabinokinase-like isoform X1 [Musa acuminata subsp. malaccensis]	molecular function: binding (GO:0005488);; cellular component: cell (GO:0005623);; cellular component: cell part (GO:0044464);; molecular function: catalytic activity (GO:0003824);; biological process: metabolic process (GO:0008152);; biological process: cellular process (GO:0009987)
Ma07_g14900	Ma07_g14900	2.216596	209	1.837941	196	2.630364	253	0.902362	85	1.234425	123	1.314628	127	5.73E-06	-1.035248572	down	--	--	--	--	--	[K]	Transcription	Associated with HOX;; Homeobox KN domain;; Homeobox domain	BEL1-like homeodomain protein 9 OS=Arabidopsis thaliana OX=3702 GN=BLH9 PE=1 SV=1	K	Transcription	PREDICTED: BEL1-like homeodomain protein 9 [Musa acuminata subsp. malaccensis]	--
Ma11_g08620	Ma11_g08620	0.49072	33	0.453731	35	0.231374	16	1.218355	82	2.074129	147	2.112332	145	5.68E-08	1.864636289	up	[J]	Translation, ribosomal structure and biogenesis	Molecular Function: structural constituent of ribosome (GO:0003735);; Cellular Component: ribosome (GO:0005840);; Biological Process: translation (GO:0006412);;	K02925|0|mus:103970757|K02925 large subunit ribosomal protein L3e | (RefSeq) 60S ribosomal protein L3	Ribosome (ko03010)	[J]	Translation, ribosomal structure and biogenesis	Ribosomal protein L3	60S ribosomal protein L3 OS=Oryza sativa subsp. japonica OX=39947 GN=RPL3 PE=2 SV=2	J	Translation, ribosomal structure and biogenesis	PREDICTED: 60S ribosomal protein L3 [Musa acuminata subsp. malaccensis]	molecular function: structural molecule activity (GO:0005198);; cellular component: cell (GO:0005623);; cellular component: macromolecular complex (GO:0032991);; cellular component: organelle (GO:0043226);; cellular component: cell part (GO:0044464);; biological process: metabolic process (GO:0008152);; biological process: cellular process (GO:0009987)
Ma08_g03860	Ma08_g03860	1767.942871	107829	1901.418945	131190	1898.833008	118616	540.415894	33053	663.264709	42749	676.032776	42168	5.46E-91	-1.68489888	down	--	--	Molecular Function: calcium ion binding (GO:0005509);; Cellular Component: photosystem II oxygen evolving complex (GO:0009654);; Cellular Component: integral component of membrane (GO:0016021);; Cellular Component: extrinsic component of membrane (GO:0019898);; Biological Process: photosystem II stabilization (GO:0042549);;	K02716|0|mus:103993907|K02716 photosystem II oxygen-evolving enhancer protein 1 | (RefSeq) LOW QUALITY PROTEIN: oxygen-evolving enhancer protein 1, chloroplastic-like	Photosynthesis (ko00195)	--	--	Manganese-stabilising protein / photosystem II polypeptide	Oxygen-evolving enhancer protein 1, chloroplastic OS=Nicotiana tabacum OX=4097 GN=PSBO PE=2 SV=1	G	Carbohydrate transport and metabolism	PREDICTED: LOW QUALITY PROTEIN: oxygen-evolving enhancer protein 1, chloroplastic-like [Musa acuminata subsp. malaccensis]	molecular function: binding (GO:0005488);; cellular component: cell (GO:0005623);; cellular component: membrane (GO:0016020);; cellular component: macromolecular complex (GO:0032991);; cellular component: membrane part (GO:0044425);; cellular component: cell part (GO:0044464);; biological process: biological regulation (GO:0065007)
Ma08_g21020	Ma08_g21020	5.147656	533	5.069259	594	4.85008	514	0.505983	53	0.528138	58	0.573825	61	3.21E-84	-3.272507419	down	[QV]	Secondary metabolites biosynthesis, transport and catabolism;; Defense mechanisms	Molecular Function: C-22 sterol desaturase activity (GO:0000249);; Molecular Function: monooxygenase activity (GO:0004497);; Molecular Function: iron ion binding (GO:0005506);; Cellular Component: integral component of membrane (GO:0016021);; Biological Process: sterol biosynthetic process (GO:0016126);; Molecular Function: heme binding (GO:0020037);; Biological Process: oxidation-reduction proce…	K09832|0|mus:103995072|K09832 sterol 22-desaturase [EC:1.14.19.41] | (RefSeq) cytochrome P450 710A1-like	Steroid biosynthesis (ko00100)	[QI]	Secondary metabolites biosynthesis, transport and catabolism;; Lipid transport and metabolism	Cytochrome P450	Cytochrome P450 710A11 OS=Solanum lycopersicum OX=4081 GN=CYP710A11 PE=1 SV=1	Q	Secondary metabolites biosynthesis, transport and catabolism	PREDICTED: cytochrome P450 710A1-like [Musa acuminata subsp. malaccensis]	biological process: metabolic process (GO:0008152);; biological process: single-organism process (GO:0044699);; molecular function: catalytic activity (GO:0003824);; molecular function: binding (GO:0005488);; cellular component: membrane (GO:0016020);; cellular component: membrane part (GO:0044425)
Ma02_g17000	Ma02_g17000	41.7435	1396	37.74044	1428	32.648304	1119	15.295	513	6.10614	216	6.769308	232	2.45E-06	-1.856061124	down	--	--	Biological Process: single-organism process (GO:0044699);;	--	--	[O]	Posttranslational modification, protein turnover, chaperones	Glutaredoxin	Monothiol glutaredoxin-S3 OS=Oryza sativa subsp. japonica OX=39947 GN=GRXS3 PE=2 SV=1	O	Posttranslational modification, protein turnover, chaperones	PREDICTED: monothiol glutaredoxin-S9-like [Musa acuminata subsp. malaccensis]	biological process: single-organism process (GO:0044699)
Ma04_g01670	Ma04_g01670	2.064989	217	2.428909	289	2.4164	260	0.057022	6	0.025372	3	0.018637	2	3.52E-51	-5.385975156	down	--	--	--	--	--	--	--	Plant protein of unknown function	UPF0481 protein At3g47200 OS=Arabidopsis thaliana OX=3702 GN=At3g47200 PE=2 SV=1	S	Function unknown	PREDICTED: UPF0481 protein At3g47200-like [Musa acuminata subsp. malaccensis]	--
Ma02_g15520	Ma02_g15520	1.159607	40	1.073093	42	1.650086	58	4.17857	144	3.433038	125	2.691377	95	5.82E-05	1.19511153	up	[IQ]	Lipid transport and metabolism;; Secondary metabolites biosynthesis, transport and catabolism	Biological Process: fatty acid biosynthetic process (GO:0006633);;	K03955|6.40722e-87|mus:103975611|K03955 NADH dehydrogenase (ubiquinone) 1 alpha/beta subcomplex 1 | (RefSeq) acyl carrier protein 3, mitochondrial	Oxidative phosphorylation (ko00190)	[CIQ]	Energy production and conversion;; Lipid transport and metabolism;; Secondary metabolites biosynthesis, transport and catabolism	Phosphopantetheine attachment site	Acyl carrier protein 3, mitochondrial OS=Arabidopsis thaliana OX=3702 GN=MTACP2 PE=1 SV=1	I	Lipid transport and metabolism	PREDICTED: acyl carrier protein 3, mitochondrial [Musa acuminata subsp. malaccensis]	biological process: metabolic process (GO:0008152);; biological process: cellular process (GO:0009987);; biological process: single-organism process (GO:0044699)
Ma04_g39150	Ma04_g39150	6.068041	524	7.012236	684	6.692868	591	3.086328	267	3.293296	301	3.248933	287	2.24E-19	-1.150233752	down	--	--	Cellular Component: membrane (GO:0016020);; Molecular Function: hydrolase activity, acting on glycosyl bonds (GO:0016798);;	K07964|0|mus:103982167|K07964 heparanase [EC:3.2.1.166] | (RefSeq) heparanase-like protein 1	Glycosaminoglycan degradation (ko00531)	--	--	Glycosyl hydrolase family 79, N-terminal domain	Heparanase-like protein 1 OS=Arabidopsis thaliana OX=3702 GN=At5g07830 PE=2 SV=1	G	Carbohydrate transport and metabolism	PREDICTED: heparanase-like protein 1 [Musa acuminata subsp. malaccensis]	cellular component: membrane (GO:0016020);; molecular function: catalytic activity (GO:0003824)
Ma09_g05310	Ma09_g05310	56.413036	2511	62.877163	3166	61.174046	2789	26.689884	1192	31.585705	1486	28.418644	1294	8.47E-41	-1.177782404	down	--	--	Cellular Component: membrane (GO:0016020);;	--	--	--	--	Late embryogenesis abundant protein	--	S	Function unknown	PREDICTED: uncharacterized protein LOC103997016 [Musa acuminata subsp. malaccensis]	cellular component: membrane (GO:0016020)
Ma08_g03410	Ma08_g03410	6.374712	477	5.591866	474	4.510589	346	2.896346	218	2.05118	163	2.192667	168	2.98E-12	-1.29921189	down	[G]	Carbohydrate transport and metabolism	Molecular Function: protein kinase activity (GO:0004672);; Molecular Function: binding (GO:0005488);; Cellular Component: plastid (GO:0009536);; Biological Process: phosphorylation (GO:0016310);;	--	--	--	--	Legume lectin domain;; Protein kinase domain;; Protein tyrosine kinase;; Legume-like lectin family	L-type lectin-domain containing receptor kinase IX.1 OS=Arabidopsis thaliana OX=3702 GN=LECRK91 PE=1 SV=1	--	--	PREDICTED: L-type lectin-domain containing receptor kinase IX.1-like [Musa acuminata subsp. malaccensis]	biological process: metabolic process (GO:0008152);; biological process: cellular process (GO:0009987);; molecular function: catalytic activity (GO:0003824);; molecular function: binding (GO:0005488);; cellular component: cell (GO:0005623);; cellular component: organelle (GO:0043226);; cellular component: cell part (GO:0044464)
Ma04_g01770	Ma04_g01770	7.619483	280	13.534517	552	12.161749	463	4.599174	173	4.501999	171	4.549673	170	1.77E-11	-1.370069784	down	--	--	Biological Process: metal ion transport (GO:0030001);; Molecular Function: metal ion binding (GO:0046872);;	--	--	[P]	Inorganic ion transport and metabolism	Heavy-metal-associated domain	Heavy metal-associated isoprenylated plant protein 23 OS=Arabidopsis thaliana OX=3702 GN=HIPP23 PE=1 SV=1	S	Function unknown	PREDICTED: heavy metal-associated isoprenylated plant protein 20-like [Musa acuminata subsp. malaccensis]	biological process: localization (GO:0051179);; molecular function: binding (GO:0005488)
Ma06_g27580	Ma06_g27580	6.118025	343	5.272682	334	4.958837	285	1.119665	63	0.59709	36	0.544102	32	6.52E-32	-2.832348964	down	--	--	Molecular Function: DNA binding (GO:0003677);; Cellular Component: nucleus (GO:0005634);; Biological Process: regulation of transcription, DNA-templated (GO:0006355);;	--	--	--	--	No apical meristem (NAM) protein	NAC domain-containing protein 104 OS=Arabidopsis thaliana OX=3702 GN=NAC104 PE=2 SV=1	S	Function unknown	PREDICTED: NAC domain-containing protein 104-like [Musa acuminata subsp. malaccensis]	molecular function: binding (GO:0005488);; cellular component: cell (GO:0005623);; cellular component: organelle (GO:0043226);; cellular component: cell part (GO:0044464);; biological process: biological regulation (GO:0065007)
Ma02_g14570	Ma02_g14570	3.273488	156	1.824757	99	2.659094	130	0.640726	31	1.660149	84	1.288354	63	0.001047782	-1.120579123	down	--	--	Molecular Function: binding (GO:0005488);; Biological Process: transcription, DNA-templated (GO:0006351);;	--	--	[K]	Transcription	GATA zinc finger	GATA transcription factor 9 OS=Arabidopsis thaliana OX=3702 GN=GATA9 PE=2 SV=1	K	Transcription	PREDICTED: GATA transcription factor 12-like [Musa acuminata subsp. malaccensis]	molecular function: binding (GO:0005488);; biological process: metabolic process (GO:0008152);; biological process: cellular process (GO:0009987)
Ma01_g07520	Ma01_g07520	50.178562	3814	50.208733	4317	49.782852	3876	23.480165	1790	26.81041	2154	23.912746	1859	1.32E-52	-1.139647452	down	[O]	Posttranslational modification, protein turnover, chaperones	--	--	--	--	--	Cyclophilin type peptidyl-prolyl cis-trans isomerase/CLD	Peptidyl-prolyl cis-trans isomerase CYP38, chloroplastic OS=Arabidopsis thaliana OX=3702 GN=CYP38 PE=1 SV=1	O	Posttranslational modification, protein turnover, chaperones	PREDICTED: peptidyl-prolyl cis-trans isomerase CYP38, chloroplastic [Musa acuminata subsp. malaccensis]	--
Ma11_g23460	Ma11_g23460	15.140017	854	15.279302	975	13.499494	780	7.889772	447	6.475783	386	6.977205	403	1.35E-22	-1.157390354	down	--	--	--	--	--	--	--	VQ motif	Sigma factor binding protein 1, chloroplastic OS=Arabidopsis thaliana OX=3702 GN=SIB1 PE=1 SV=1	DTZ	Cell cycle control, cell division, chromosome partitioning;; Signal transduction mechanisms;; Cytoskeleton	PREDICTED: sigma factor binding protein 1, chloroplastic-like [Musa acuminata subsp. malaccensis]	--
Ma07_g20640	Ma07_g20640	15.481565	1729	15.190908	1919	15.818053	1809	3.802484	426	3.792147	448	3.561897	407	2.52E-136	-2.173121521	down	[T]	Signal transduction mechanisms	Molecular Function: protein serine/threonine kinase activity (GO:0004674);; Molecular Function: ATP binding (GO:0005524);; Biological Process: protein phosphorylation (GO:0006468);;	--	--	[T]	Signal transduction mechanisms	Protein kinase domain;; Protein tyrosine kinase	Casein kinase 1 OS=Oryza sativa subsp. japonica OX=39947 GN=CKI1 PE=1 SV=1	T	Signal transduction mechanisms	PREDICTED: casein kinase 1-like isoform X1 [Musa acuminata subsp. malaccensis]	biological process: metabolic process (GO:0008152);; biological process: cellular process (GO:0009987);; molecular function: catalytic activity (GO:0003824);; molecular function: binding (GO:0005488)
Ma03_g10990	Ma03_g10990	3.030432	417	2.72623	425	2.564322	362	1.334242	185	1.485696	216	1.426458	201	1.58E-12	-1.077754458	down	--	--	--	--	--	--	--	IQ calmodulin-binding motif	Protein IQ-DOMAIN 32 OS=Arabidopsis thaliana OX=3702 GN=IQD32 PE=1 SV=3	S	Function unknown	PREDICTED: protein IQ-DOMAIN 32-like [Musa acuminata subsp. malaccensis]	--
Ma05_g14650	Ma05_g14650	4.488874	671	4.86772	823	4.288027	656	1.503838	226	1.593785	252	1.768897	271	2.46E-35	-1.592363661	down	[R]	General function prediction only	--	--	--	--	--	von Willebrand factor type A domain;; von Willebrand factor type A domain;; Ring finger domain;; Zinc finger, C3HC4 type (RING finger)	E3 ubiquitin-protein ligase WAV3 OS=Arabidopsis thaliana OX=3702 GN=WAV3 PE=1 SV=1	S	Function unknown	PREDICTED: uncharacterized protein LOC103984964 [Musa acuminata subsp. malaccensis]	--
Ma09_g00490	Ma09_g00490	4.788592	194	4.231919	194	3.153902	131	10.637005	432	9.505248	407	7.452912	309	3.94E-07	1.018938396	up	[O]	Posttranslational modification, protein turnover, chaperones	--	K13993|3.40162e-75|mus:103996582|K13993 HSP20 family protein | (RefSeq) 16.9 kDa class I heat shock protein 2-like	Protein processing in endoplasmic reticulum (ko04141)	[O]	Posttranslational modification, protein turnover, chaperones	Hsp20/alpha crystallin family	17.4 kDa class I heat shock protein OS=Oryza sativa subsp. japonica OX=39947 GN=HSP17.4 PE=2 SV=2	O	Posttranslational modification, protein turnover, chaperones	PREDICTED: 16.9 kDa class I heat shock protein 2-like [Musa acuminata subsp. malaccensis]	--
Ma03_g01640	Ma03_g01640	0.967543	88	1.55276	158	1.570514	144	0.27549	25	0.343608	34	0.433611	41	6.21E-10	-1.896363246	down	[M]	Cell wall/membrane/envelope biogenesis	--	K20890|0|mus:103977178|K20890 xylan alpha-glucuronosyltransferase [EC:2.4.1.-] | (RefSeq) UDP-glucuronate:xylan alpha-glucuronosyltransferase 2-like isoform X1	--	[G]	Carbohydrate transport and metabolism	Glycosyl transferase family 8	UDP-glucuronate:xylan alpha-glucuronosyltransferase 2 OS=Arabidopsis thaliana OX=3702 GN=GUX2 PE=2 SV=1	O	Posttranslational modification, protein turnover, chaperones	PREDICTED: UDP-glucuronate:xylan alpha-glucuronosyltransferase 2-like isoform X1 [Musa acuminata subsp. malaccensis]	--
Musa_acuminata_newGene_3424	--	0.321881	14	0.508683	24	0.797273	34	2.01063	84	2.995833	131	2.10731	89	4.80E-07	1.782102652	up	--	--	--	--	--	--	--	--	--	--	--	PREDICTED: SKI/DACH domain-containing protein 1-like [Musa acuminata subsp. malaccensis]	--
Ma06_g32850	Ma06_g32850	6.637866	274	6.167465	287	6.153594	260	16.048317	662	17.805386	775	18.673668	786	7.95E-26	1.324291712	up	[J]	Translation, ribosomal structure and biogenesis	--	K02877|4.56989e-131|mus:103989551|K02877 large subunit ribosomal protein L15e | (RefSeq) 60S ribosomal protein L15-1-like	Ribosome (ko03010)	[J]	Translation, ribosomal structure and biogenesis	Ribosomal L15	60S ribosomal protein L15 OS=Petunia hybrida OX=4102 GN=RPL15 PE=2 SV=1	J	Translation, ribosomal structure and biogenesis	PREDICTED: 60S ribosomal protein L15-1-like [Musa acuminata subsp. malaccensis]	--
Ma03_g29390	Ma03_g29390	8.999975	1151	8.136574	1177	9.733399	1275	21.619507	2773	20.847717	2818	20.507307	2682	4.13E-40	1.0954755	up	[O]	Posttranslational modification, protein turnover, chaperones	Molecular Function: ATP binding (GO:0005524);; Biological Process: protein folding (GO:0006457);; Biological Process: response to stress (GO:0006950);; Molecular Function: unfolded protein binding (GO:0051082);;	K09487|0|mus:103980000|K09487 heat shock protein 90kDa beta | (RefSeq) heat shock protein 90-5, chloroplastic	Protein processing in endoplasmic reticulum (ko04141);; Plant-pathogen interaction (ko04626)	[O]	Posttranslational modification, protein turnover, chaperones	Hsp90 protein;; Histidine kinase-, DNA gyrase B-, and HSP90-like ATPase;; Histidine kinase-, DNA gyrase B-, and HSP90-like ATPase	Heat shock protein 90-5, chloroplastic OS=Arabidopsis thaliana OX=3702 GN=HSP90-5 PE=1 SV=1	O	Posttranslational modification, protein turnover, chaperones	PREDICTED: heat shock protein 90-5, chloroplastic [Musa acuminata subsp. malaccensis]	molecular function: binding (GO:0005488);; biological process: cellular process (GO:0009987);; biological process: response to stimulus (GO:0050896)
Ma10_g03700	Ma10_g03700	23.300476	1927	22.683733	2123	21.235771	1799	12.053199	1000	11.750611	1027	11.61402	983	1.02E-38	-1.047648817	down	--	--	--	--	--	[K]	Transcription	KNOX2 domain;; Homeobox KN domain;; KNOX1 domain;; ELK domain;; Homeobox domain	Homeobox protein knotted-1-like 3 OS=Arabidopsis thaliana OX=3702 GN=KNAT3 PE=1 SV=1	K	Transcription	PREDICTED: homeobox protein knotted-1-like 13 isoform X1 [Musa acuminata subsp. malaccensis]	--
Ma07_g18480	Ma07_g18480	13.020206	354	10.854762	334	10.349827	288	1.437819	40	1.569553	45	0.744573	21	4.71E-39	-3.146770064	down	--	--	--	--	--	--	--	--	--	S	Function unknown	PREDICTED: uncharacterized protein LOC103974030 [Musa acuminata subsp. malaccensis]	--
Musa_acuminata_newGene_5293	--	0.9597	156	1.008153	185	1.49922	249	0.652135	106	0.491018	84	0.546077	91	4.50E-06	-1.114595787	down	--	--	--	--	--	--	--	--	--	--	--	--	--
Ma03_g00840	Ma03_g00840	22.432388	1914	24.400862	2355	24.241346	2119	12.712384	1088	12.659578	1142	13.331501	1164	1.52E-37	-1.000166814	down	--	--	Molecular Function: serine-type carboxypeptidase activity (GO:0004185);; Biological Process: proteolysis (GO:0006508);; Molecular Function: dipeptidyl-peptidase activity (GO:0008239);;	K01285|0|mus:103977252|K01285 lysosomal Pro-X carboxypeptidase [EC:3.4.16.2] | (RefSeq) lysosomal Pro-X carboxypeptidase isoform X1	--	[OR]	Posttranslational modification, protein turnover, chaperones;; General function prediction only	Serine carboxypeptidase S28	Probable serine protease EDA2 OS=Arabidopsis thaliana OX=3702 GN=EDA2 PE=2 SV=2	S	Function unknown	PREDICTED: lysosomal Pro-X carboxypeptidase isoform X1 [Musa acuminata subsp. malaccensis]	biological process: metabolic process (GO:0008152);; molecular function: catalytic activity (GO:0003824)
Ma06_g11350	Ma06_g11350	2.938189	242	3.816901	355	4.024437	339	8.751493	721	7.942557	690	8.211744	690	2.08E-14	1.061261879	up	--		Molecular Function: protein serine/threonine kinase activity (GO:0004674);; Molecular Function: ATP binding (GO:0005524);; Biological Process: protein phosphorylation (GO:0006468);;	--	--	[T]	Signal transduction mechanisms	Protein kinase domain;; Protein tyrosine kinase	LEAF RUST 10 DISEASE-RESISTANCE LOCUS RECEPTOR-LIKE PROTEIN KINASE-like 2.5 OS=Arabidopsis thaliana OX=3702 GN=LRK10L-2.5 PE=3 SV=1	T	Signal transduction mechanisms	PREDICTED: LEAF RUST 10 DISEASE-RESISTANCE LOCUS RECEPTOR-LIKE PROTEIN KINASE-like 2.5 [Musa acuminata subsp. malaccensis]	biological process: metabolic process (GO:0008152);; biological process: cellular process (GO:0009987);; molecular function: catalytic activity (GO:0003824);; molecular function: binding (GO:0005488)
Ma01_g01130	Ma01_g01130	0.834472	85	0.795831	92	0.642407	67	0.126205	13	0.300586	33	0.278835	29	8.37E-06	-1.611938867	down	--	--	Biological Process: proteolysis (GO:0006508);; Molecular Function: peptidase activity (GO:0008233);; Cellular Component: integral component of membrane (GO:0016021);;	--	--	--	--	--	Uncharacterized membrane protein At1g16860 OS=Arabidopsis thaliana OX=3702 GN=At1g16860 PE=1 SV=1	--	--	PREDICTED: uncharacterized membrane protein At1g16860-like [Musa acuminata subsp. malaccensis]	biological process: metabolic process (GO:0008152);; molecular function: catalytic activity (GO:0003824);; cellular component: membrane (GO:0016020);; cellular component: membrane part (GO:0044425)
Ma04_g37340	Ma04_g37340	0	0	0.054185	6	0.04316	5	0.569352	52	0.673732	65	0.912726	85	4.07E-12	3.217004922	up	--	--	Cellular Component: membrane (GO:0016020);;	--	--	--	--	--	Protein CHUP1, chloroplastic OS=Arabidopsis thaliana OX=3702 GN=CHUP1 PE=1 SV=1	S	Function unknown	PREDICTED: protein CHUP1, chloroplastic-like [Musa acuminata subsp. malaccensis]	cellular component: membrane (GO:0016020)
Musa_acuminata_newGene_6743	--	0.83511	53	0.88374	58	0.692598	38	3.777291	222	6.386595	326	7.66637	436	1.96E-21	2.48540995	up	--	--	--	--	--	--	--	--	--	--	--	--	--
Ma08_g24870	Ma08_g24870	3.411547	19	2.363609	15	4.64911	27	11.160765	63	10.754926	64	9.570028	55	0.00064331	1.304655607	up	--	--	Molecular Function: ATP binding (GO:0005524);; Cellular Component: mitochondrion (GO:0005739);; Molecular Function: ATPase activity (GO:0016887);;	K01551|3.02368e-18|mus:103996388|K01551 arsenite-transporting ATPase [EC:3.6.3.16] | (RefSeq) ATPase GET3	--	[P]	Inorganic ion transport and metabolism	--	ATPase ARSA1 OS=Chlamydomonas reinhardtii OX=3055 GN=ARSA1 PE=1 SV=2	P	Inorganic ion transport and metabolism	PREDICTED: ATPase GET3 [Musa acuminata subsp. malaccensis]	molecular function: binding (GO:0005488);; cellular component: cell (GO:0005623);; cellular component: organelle (GO:0043226);; cellular component: cell part (GO:0044464);; molecular function: catalytic activity (GO:0003824)
Ma08_g21690	Ma08_g21690	1.913875	144	1.78965	152	1.695045	130	3.516382	264	4.934123	390	4.937726	378	3.04E-09	1.146146696	up	--	--	Biological Process: metabolic process (GO:0008152);; Molecular Function: amino acid binding (GO:0016597);;	--	--	--	--	ACT domain;; ACT domain	ACT domain-containing protein ACR9 OS=Arabidopsis thaliana OX=3702 GN=ACR9 PE=2 SV=1	S	Function unknown	PREDICTED: ACT domain-containing protein ACR9 [Musa acuminata subsp. malaccensis]	biological process: metabolic process (GO:0008152);; molecular function: binding (GO:0005488)
Ma06_g36420	Ma06_g36420	1.565532	190	1.90244	261	1.441663	180	0.795251	97	0.817999	105	0.585914	73	3.45E-08	-1.238081599	down	--	--	--	--	--	--	--	--	Centromere protein C OS=Arabidopsis thaliana OX=3702 GN=CENPC PE=2 SV=1	S	Function unknown	PREDICTED: uncharacterized protein LOC103990134 isoform X3 [Musa acuminata subsp. malaccensis]	--
Ma03_g01620	Ma03_g01620	26.954123	1916	26.263384	2112	27.96484	2036	73.669754	5250	74.760628	5615	76.044815	5527	3.45E-105	1.335041532	up	[J]	Translation, ribosomal structure and biogenesis	Molecular Function: nucleotide binding (GO:0000166);; Molecular Function: nucleic acid binding (GO:0003676);;	--	--	[R]	General function prediction only	RNA recognition motif. (a.k.a. RRM, RBD, or RNP domain);; RNA recognition motif;; RNA binding motif	Polyadenylate-binding protein RBP47 OS=Nicotiana plumbaginifolia OX=4092 GN=RBP47 PE=1 SV=1	S	Function unknown	PREDICTED: polyadenylate-binding protein RBP47-like [Musa acuminata subsp. malaccensis]	molecular function: binding (GO:0005488)
Ma04_g02440	Ma04_g02440	3.55651	288	4.046375	371	3.926838	326	10.756067	873	17.803736	1522	17.299881	1432	8.28E-27	1.821675722	up	--	--	Molecular Function: DNA binding (GO:0003677);; Cellular Component: nucleus (GO:0005634);; Biological Process: regulation of transcription, DNA-templated (GO:0006355);;	--	--	--	--	No apical meristem (NAM) protein	NAC transcription factor 47 OS=Arabidopsis thaliana OX=3702 GN=NAC047 PE=2 SV=1	K	Transcription	PREDICTED: NAC transcription factor 56-like [Musa acuminata subsp. malaccensis]	molecular function: binding (GO:0005488);; cellular component: cell (GO:0005623);; cellular component: organelle (GO:0043226);; cellular component: cell part (GO:0044464);; biological process: biological regulation (GO:0065007)
Ma09_g14610	Ma09_g14610	23.265498	2541	23.97331	2966	22.361894	2503	7.630724	838	6.676871	772	6.4621	724	2.48E-106	-1.860915195	down	[G]	Carbohydrate transport and metabolism	--	--	--	--	--	Protein of unknown function, DUF547;; Leucine-zipper of ternary complex factor MIP1	--	S	Function unknown	PREDICTED: uncharacterized protein LOC103997985 isoform X1 [Musa acuminata subsp. malaccensis]	--
Ma11_g20430	Ma11_g20430	49.890446	4804	51.026459	5558	48.852146	4818	123.394508	11915	120.812302	12293	126.76368	12483	3.10E-106	1.177205611	up	[O]	Posttranslational modification, protein turnover, chaperones	Molecular Function: ATP binding (GO:0005524);; Cellular Component: mitochondrion (GO:0005739);; Cellular Component: chloroplast stroma (GO:0009570);; Cellular Component: thylakoid (GO:0009579);; Biological Process: chloroplast organization (GO:0009658);; Biological Process: embryo development ending in seed dormancy (GO:0009793);; Cellular Component: chloroplast envelope (GO:0009941);; Cellular C…	--	--	[O]	Posttranslational modification, protein turnover, chaperones	TCP-1/cpn60 chaperonin family	RuBisCO large subunit-binding protein subunit alpha, chloroplastic OS=Pisum sativum OX=3888 PE=1 SV=2	O	Posttranslational modification, protein turnover, chaperones	PREDICTED: ruBisCO large subunit-binding protein subunit alpha [Musa acuminata subsp. malaccensis]	molecular function: binding (GO:0005488);; cellular component: cell (GO:0005623);; cellular component: organelle (GO:0043226);; cellular component: cell part (GO:0044464);; cellular component: organelle part (GO:0044422);; biological process: cellular process (GO:0009987);; biological process: cellular component organization or biogenesis (GO:0071840);; biological process: reproduction (GO:000000…
Ma04_g22120	Ma04_g22120	4.777251	210	4.840981	240	4.790004	215	11.815276	519	12.229498	566	13.220769	593	4.41E-20	1.224191164	up	[T]	Signal transduction mechanisms	Molecular Function: calmodulin-dependent protein kinase activity (GO:0004683);; Molecular Function: calcium ion binding (GO:0005509);; Molecular Function: calmodulin binding (GO:0005516);; Molecular Function: ATP binding (GO:0005524);; Cellular Component: nucleus (GO:0005634);; Cellular Component: cytoplasm (GO:0005737);; Cellular Component: plasma membrane (GO:0005886);; Biological Process: absc…	K13412|9.19178e-167|mus:103995457|K13412 calcium-dependent protein kinase [EC:2.7.11.1] | (RefSeq) calcium-dependent protein kinase 29-like	Plant-pathogen interaction (ko04626)	[T]	Signal transduction mechanisms	EF hand;; EF-hand domain pair;; EF hand;; EF-hand domain;; EF-hand domain pair;; Secreted protein acidic and rich in cysteine Ca binding region;; Cytoskeletal-regulatory complex EF hand;; Protein kinase domain;; EF-hand domain	Calcium-dependent protein kinase 29 OS=Arabidopsis thaliana OX=3702 GN=CPK29 PE=2 SV=2	T	Signal transduction mechanisms	PREDICTED: calcium-dependent protein kinase 29-like [Musa acuminata subsp. malaccensis]	biological process: metabolic process (GO:0008152);; biological process: cellular process (GO:0009987);; molecular function: catalytic activity (GO:0003824);; molecular function: binding (GO:0005488);; cellular component: cell (GO:0005623);; cellular component: organelle (GO:0043226);; cellular component: cell part (GO:0044464);; cellular component: membrane (GO:0016020);; biological process: sig…
Ma08_g16320	Ma08_g16320	0.412728	8	0.284585	7	0.054474	2	12.00668	232	8.519965	174	7.221904	143	4.70E-31	4.27898739	up	--	--	--	--	--	--	--	--	--	S	Function unknown	PREDICTED: uncharacterized protein LOC103973805 [Musa acuminata subsp. malaccensis]	--
Ma04_g39520	Ma04_g39520	9.690622	1238	9.05965	1309	9.615799	1258	4.422011	567	4.58957	620	4.591064	600	4.67E-38	-1.179404121	down	--	--	Cellular Component: integral component of membrane (GO:0016021);; Biological Process: transmembrane transport (GO:0055085);;	--	--	[T]	Signal transduction mechanisms	OPT oligopeptide transporter protein	Oligopeptide transporter 3 OS=Arabidopsis thaliana OX=3702 GN=OPT3 PE=2 SV=3	S	Function unknown	PREDICTED: oligopeptide transporter 3-like [Musa acuminata subsp. malaccensis]	cellular component: membrane (GO:0016020);; cellular component: membrane part (GO:0044425);; biological process: localization (GO:0051179)
Ma05_g11560	Ma05_g11560	11.760897	725	9.69186	675	9.071773	572	25.906729	1600	24.586803	1600	24.045515	1514	8.10E-26	1.14862294	up	[R]	General function prediction only	Biological Process: chloroplast organization (GO:0009658);; Cellular Component: chloroplast envelope (GO:0009941);;	--	--	--	--	Tetratricopeptide repeat;; Tetratricopeptide repeat;; Tetratricopeptide repeat;; Tetratricopeptide repeat;; Tetratricopeptide repeat	protein SLOW GREEN 1, chloroplastic OS=Arabidopsis thaliana OX=3702 GN=SG1 PE=1 SV=1	S	Function unknown	PREDICTED: protein SLOW GREEN 1, chloroplastic [Musa acuminata subsp. malaccensis]	biological process: cellular process (GO:0009987);; biological process: cellular component organization or biogenesis (GO:0071840);; cellular component: cell (GO:0005623);; cellular component: organelle (GO:0043226);; cellular component: organelle part (GO:0044422);; cellular component: cell part (GO:0044464)
Ma04_g08220	Ma04_g08220	0.260282	28	0.147312	18	0.208334	23	0.647128	70	0.792638	90	0.743458	82	7.93E-06	1.543631714	up	[Q]	Secondary metabolites biosynthesis, transport and catabolism	Molecular Function: diacylglycerol O-acyltransferase activity (GO:0004144);; Cellular Component: plasma membrane (GO:0005886);; Cellular Component: plastid (GO:0009536);; Cellular Component: integral component of membrane (GO:0016021);; Biological Process: triglyceride biosynthetic process (GO:0019432);; Molecular Function: long-chain-alcohol O-fatty-acyltransferase activity (GO:0047196);;	--	--	--	--	Protein of unknown function (DUF1298);; Wax ester synthase-like Acyl-CoA acyltransferase domain	O-acyltransferase WSD1 OS=Arabidopsis thaliana OX=3702 GN=WSD1 PE=2 SV=1	S	Function unknown	PREDICTED: O-acyltransferase WSD1 [Musa acuminata subsp. malaccensis]	molecular function: catalytic activity (GO:0003824);; cellular component: cell (GO:0005623);; cellular component: membrane (GO:0016020);; cellular component: cell part (GO:0044464);; cellular component: organelle (GO:0043226);; cellular component: membrane part (GO:0044425);; biological process: metabolic process (GO:0008152);; biological process: cellular process (GO:0009987);; biological proces…
Ma07_g04310	Ma07_g04310	1.16191	102	1.55492	154	0.86448	78	0.355753	32	0.596078	56	0.244372	22	1.65E-05	-1.523247435	down	--	--	--	--	--	--	--	NPH3 family	BTB/POZ domain-containing protein At3g19850 OS=Arabidopsis thaliana OX=3702 GN=At3g19850 PE=2 SV=1	S	Function unknown	PREDICTED: BTB/POZ domain-containing protein At3g19850-like isoform X1 [Musa acuminata subsp. malaccensis]	--
Ma11_g22150	Ma11_g22150	0.914582	52	0.943571	60	0.573304	33	2.321575	131	1.999906	119	2.784191	160	3.78E-06	1.322525453	up	--	--	Cellular Component: membrane (GO:0016020);; Molecular Function: metal ion binding (GO:0046872);;	--	--	[O]	Posttranslational modification, protein turnover, chaperones	Ring finger domain;; RING-like zinc finger;; Zinc finger, C3HC4 type (RING finger);; RING-H2 zinc finger domain;; RING-type zinc-finger;; Zinc finger, C3HC4 type (RING finger);; zinc-RING finger domain;; Prokaryotic RING finger family 4;; Zinc finger, C3HC4 type (RING finger);; Anaphase-promoting complex subunit 11 RING-H2 finger;; FANCL C-terminal domain	RING-H2 finger protein ATL66 OS=Arabidopsis thaliana OX=3702 GN=ATL66 PE=2 SV=1	O	Posttranslational modification, protein turnover, chaperones	PREDICTED: RING-H2 finger protein ATL66-like [Musa acuminata subsp. malaccensis]	cellular component: membrane (GO:0016020);; molecular function: binding (GO:0005488)
Ma03_g25210	Ma03_g25210	8.408472	460	8.596904	532	9.060678	508	24.210323	1328	29.261658	1691	29.057211	1625	1.24E-44	1.520665437	up	[J]	Translation, ribosomal structure and biogenesis	Molecular Function: structural constituent of ribosome (GO:0003735);; Cellular Component: ribosome (GO:0005840);; Biological Process: translation (GO:0006412);; Molecular Function: rRNA binding (GO:0019843);;	K02987|2.04228e-169|mus:103978968|K02987 small subunit ribosomal protein S4e | (RefSeq) 40S ribosomal protein S4-1-like	Ribosome (ko03010)	[J]	Translation, ribosomal structure and biogenesis	Ribosomal family S4e;; 40S ribosomal protein S4 C-terminus;; RS4NT (NUC023) domain;; KOW motif;; S4 domain	40S ribosomal protein S4-3 OS=Arabidopsis thaliana OX=3702 GN=RPS4D PE=2 SV=2	J	Translation, ribosomal structure and biogenesis	PREDICTED: 40S ribosomal protein S4-1-like [Musa acuminata subsp. malaccensis]	molecular function: structural molecule activity (GO:0005198);; cellular component: cell (GO:0005623);; cellular component: macromolecular complex (GO:0032991);; cellular component: organelle (GO:0043226);; cellular component: cell part (GO:0044464);; biological process: metabolic process (GO:0008152);; biological process: cellular process (GO:0009987);; molecular function: binding (GO:0005488)
Ma07_g14030	Ma07_g14030	4.077764	316	5.040137	442	4.813699	382	1.179261	92	0.95965	79	0.895766	71	4.30E-34	-2.261585713	down	--	--	Molecular Function: transcription factor activity, sequence-specific DNA binding (GO:0003700);; Biological Process: regulation of transcription, DNA-templated (GO:0006355);; Molecular Function: sequence-specific DNA binding (GO:0043565);;	--	--	--	--	WRKY DNA -binding domain	Probable WRKY transcription factor 41 OS=Arabidopsis thaliana OX=3702 GN=WRKY41 PE=2 SV=2	K	Transcription	PREDICTED: probable WRKY transcription factor 41 [Musa acuminata subsp. malaccensis]	biological process: biological regulation (GO:0065007);; molecular function: nucleic acid binding transcription factor activity (GO:0001071);; molecular function: binding (GO:0005488)
Ma03_g19900	Ma03_g19900	1.84929	103	1.979284	124	2.678597	152	5.842711	324	4.738024	277	4.747923	269	1.05E-07	1.070835186	up	--	--	--	--	--	--	--	ZF-HD protein dimerisation region	Zinc-finger homeodomain protein 2 OS=Arabidopsis thaliana OX=3702 GN=ZHD1 PE=1 SV=1	S	Function unknown	PREDICTED: zinc-finger homeodomain protein 8-like [Musa acuminata subsp. malaccensis]	--
Ma06_g20780	Ma06_g20780	4.185434	326	4.407434	388	4.670778	373	1.304054	102	1.913854	158	1.678144	134	4.78E-17	-1.52089738	down	--	--	Molecular Function: aspartic-type endopeptidase activity (GO:0004190);; Biological Process: proteolysis (GO:0006508);; Biological Process: protein catabolic process (GO:0030163);;	--	--	[O]	Posttranslational modification, protein turnover, chaperones	Xylanase inhibitor C-terminal;; Xylanase inhibitor N-terminal;; Eukaryotic aspartyl protease	Aspartic proteinase nepenthesin-2 OS=Nepenthes gracilis OX=150966 GN=nep2 PE=1 SV=1	O	Posttranslational modification, protein turnover, chaperones	PREDICTED: probable aspartyl protease At4g16563 [Musa acuminata subsp. malaccensis]	biological process: metabolic process (GO:0008152);; molecular function: catalytic activity (GO:0003824)
Ma08_g10020	Ma08_g10020	1.947557	30	1.556519	27	2.024682	32	4.599574	70	6.090435	97	7.60694	117	1.22E-05	1.440798861	up	--	--	Biological Process: mRNA splicing, via spliceosome (GO:0000398);; Cellular Component: Prp19 complex (GO:0000974);; Cellular Component: DNA replication factor A complex (GO:0005662);; Biological Process: protein phosphorylation (GO:0006468);; Molecular Function: myosin heavy chain kinase activity (GO:0016905);; Cellular Component: precatalytic spliceosome (GO:0071011);; Cellular Component: catalyt…	K12862|9.81722e-68|pda:103698165|K12862 pleiotropic regulator 1 | (RefSeq) protein pleiotropic regulatory locus 1-like	Spliceosome (ko03040)	[A]	RNA processing and modification	WD domain, G-beta repeat	Protein pleiotropic regulatory locus 1 OS=Arabidopsis thaliana OX=3702 GN=PRL1 PE=1 SV=1	A	RNA processing and modification	PREDICTED: protein pleiotropic regulatory locus 1-like [Phoenix dactylifera]	biological process: metabolic process (GO:0008152);; biological process: cellular process (GO:0009987);; cellular component: macromolecular complex (GO:0032991);; cellular component: cell (GO:0005623);; cellular component: membrane-enclosed lumen (GO:0031974);; cellular component: organelle (GO:0043226);; cellular component: organelle part (GO:0044422);; cellular component: cell part (GO:0044464)…
Ma09_g00500	Ma09_g00500	0.65917	23	0.904198	35	0.946577	33	2.250747	77	2.366884	85	2.017645	70	0.000449532	1.15603928	up	[O]	Posttranslational modification, protein turnover, chaperones	--	K13993|6.90703e-77|mus:103996583|K13993 HSP20 family protein | (RefSeq) 16.9 kDa class I heat shock protein 2-like	Protein processing in endoplasmic reticulum (ko04141)	[O]	Posttranslational modification, protein turnover, chaperones	Hsp20/alpha crystallin family	18.5 kDa class I heat shock protein OS=Glycine max OX=3847 GN=HSP18.5-C PE=3 SV=1	O	Posttranslational modification, protein turnover, chaperones	PREDICTED: 16.9 kDa class I heat shock protein 2-like [Musa acuminata subsp. malaccensis]	--
Ma06_g10240	Ma06_g10240	8.522789	547	7.502844	545	8.761886	576	21.282349	1369	19.434515	1317	19.437029	1275	4.05E-30	1.141332836	up	--	--	Molecular Function: transcription factor activity, sequence-specific DNA binding (GO:0003700);; Biological Process: regulation of transcription, DNA-templated (GO:0006355);; Molecular Function: sequence-specific DNA binding (GO:0043565);;	--	--	--	--	bZIP transcription factor;; Basic region leucine zipper	bZIP transcription factor 44 OS=Arabidopsis thaliana OX=3702 GN=BZIP44 PE=1 SV=1	K	Transcription	PREDICTED: bZIP transcription factor 11-like [Musa acuminata subsp. malaccensis]	biological process: biological regulation (GO:0065007);; molecular function: nucleic acid binding transcription factor activity (GO:0001071);; molecular function: binding (GO:0005488)
Ma04_g22180	Ma04_g22180	4.067791	466	3.96086	545	3.561922	444	1.912853	243	1.314789	176	1.686475	192	3.49E-16	-1.315850502	down	[T]	Signal transduction mechanisms	--	--	--	--	--	Protein kinase domain;; Protein tyrosine kinase;; Universal stress protein family	Proline-rich receptor-like protein kinase PERK13 OS=Arabidopsis thaliana OX=3702 GN=PERK13 PE=1 SV=1	T	Signal transduction mechanisms	PREDICTED: probable receptor-like serine/threonine-protein kinase At5g57670 isoform X1 [Musa acuminata subsp. malaccensis]	--
Ma09_g29950	Ma09_g29950	1.983907	115	2.09678	138	3.048244	181	5.097259	296	6.221971	381	7.627489	451	7.39E-09	1.236644694	up	[F]	Nucleotide transport and metabolism	Molecular Function: ribonucleoside-diphosphate reductase activity, thioredoxin disulfide as acceptor (GO:0004748);; Cellular Component: ribonucleoside-diphosphate reductase complex (GO:0005971);; Biological Process: deoxyribonucleoside diphosphate metabolic process (GO:0009186);; Biological Process: deoxyribonucleotide biosynthetic process (GO:0009263);; Biological Process: oxidation-reduction pr…	K10808|0|mus:103999358|K10808 ribonucleoside-diphosphate reductase subunit M2 [EC:1.17.4.1] | (RefSeq) ribonucleoside-diphosphate reductase small chain-like	Purine metabolism (ko00230);; Pyrimidine metabolism (ko00240);; Glutathione metabolism (ko00480)	[F]	Nucleotide transport and metabolism	Ribonucleotide reductase, small chain	Ribonucleoside-diphosphate reductase small chain OS=Nicotiana tabacum OX=4097 PE=2 SV=1	F	Nucleotide transport and metabolism	PREDICTED: ribonucleoside-diphosphate reductase small chain-like [Musa acuminata subsp. malaccensis]	biological process: metabolic process (GO:0008152);; biological process: single-organism process (GO:0044699);; molecular function: catalytic activity (GO:0003824);; cellular component: cell (GO:0005623);; cellular component: macromolecular complex (GO:0032991);; cellular component: cell part (GO:0044464);; biological process: cellular process (GO:0009987)
Ma06_g10200	Ma06_g10200	4.432508	359	4.822322	442	4.905947	407	0.661421	54	0.821267	71	0.603667	50	1.73E-50	-2.800603178	down	--	--	--	--	--	--	--	--	--	S	Function unknown	PREDICTED: uncharacterized protein LOC103987310 [Musa acuminata subsp. malaccensis]	--
Ma03_g06330	Ma03_g06330	1.568005	97	1.692355	118	1.751907	110	0.579703	36	0.63727	42	0.723144	46	4.44E-07	-1.396869813	down	--	--	--	--	--	--	--	--	Protein MICROTUBULE BINDING PROTEIN 2C OS=Nicotiana tabacum OX=4097 GN=MBP2C PE=1 SV=1	S	Function unknown	PREDICTED: uncharacterized protein LOC103977490 [Musa acuminata subsp. malaccensis]	--
Ma02_g03720	Ma02_g03720	1.932314	194	2.283854	259	2.106381	216	0.775495	78	0.964516	102	0.72581	75	8.75E-12	-1.43353439	down	[G]	Carbohydrate transport and metabolism	Molecular Function: sucrose alpha-glucosidase activity (GO:0004575);; Cellular Component: mitochondrion (GO:0005739);; Biological Process: sucrose catabolic process (GO:0005987);; Molecular Function: glycopeptide alpha-N-acetylgalactosaminidase activity (GO:0033926);;	--	--	--	--	Alkaline and neutral invertase;; Amylo-alpha-1,6-glucosidase	Neutral/alkaline invertase 1, mitochondrial OS=Oryza sativa subsp. japonica OX=39947 GN=NIN1 PE=1 SV=1	S	Function unknown	PREDICTED: alkaline/neutral invertase A, mitochondrial-like [Musa acuminata subsp. malaccensis]	molecular function: catalytic activity (GO:0003824);; cellular component: cell (GO:0005623);; cellular component: organelle (GO:0043226);; cellular component: cell part (GO:0044464);; biological process: metabolic process (GO:0008152);; biological process: cellular process (GO:0009987);; biological process: single-organism process (GO:0044699)
Ma11_g22550	Ma11_g22550	17.143951	1610	17.193535	1827	17.22464	1657	0	0	0	0	0	0	3.60E-115	-8.988390894	down	[DPM]	Cell cycle control, cell division, chromosome partitioning;; Inorganic ion transport and metabolism;; Cell wall/membrane/envelope biogenesis	Molecular Function: copper ion binding (GO:0005507);; Biological Process: lignin biosynthetic process (GO:0009809);; Molecular Function: oxidoreductase activity, oxidizing metal ions (GO:0016722);; Biological Process: lignin catabolic process (GO:0046274);; Cellular Component: apoplast (GO:0048046);; Molecular Function: hydroquinone:oxygen oxidoreductase activity (GO:0052716);; Biological Process…	K05909|0|mus:103972291|K05909 laccase [EC:1.10.3.2] | (RefSeq) laccase-22	--	[Q]	Secondary metabolites biosynthesis, transport and catabolism	Multicopper oxidase;; Multicopper oxidase;; Multicopper oxidase	Laccase-22 OS=Oryza sativa subsp. japonica OX=39947 GN=LAC22 PE=2 SV=2	Q	Secondary metabolites biosynthesis, transport and catabolism	PREDICTED: laccase-22 [Musa acuminata subsp. malaccensis]	molecular function: binding (GO:0005488);; biological process: metabolic process (GO:0008152);; biological process: cellular process (GO:0009987);; biological process: single-organism process (GO:0044699);; molecular function: catalytic activity (GO:0003824);; cellular component: extracellular region (GO:0005576)
Ma06_g16240	Ma06_g16240	15.267131	842	15.329161	956	15.154722	856	7.700593	426	5.693738	332	4.621478	261	1.37E-20	-1.4466232	down	[E]	Amino acid transport and metabolism	Cellular Component: integral component of plasma membrane (GO:0005887);; Biological Process: water transport (GO:0006833);; Biological Process: cellular water homeostasis (GO:0009992);; Molecular Function: water channel activity (GO:0015250);; Molecular Function: glycerol channel activity (GO:0015254);; Biological Process: glycerol transport (GO:0015793);; Biological Process: ion transmembrane tr…	K09874|0|mus:103987833|K09874 aquaporin NIP | (RefSeq) aquaporin NIP1-1	--	[G]	Carbohydrate transport and metabolism	Major intrinsic protein	Aquaporin NIP1-1 OS=Oryza sativa subsp. japonica OX=39947 GN=NIP1-1 PE=2 SV=1	G	Carbohydrate transport and metabolism	PREDICTED: aquaporin NIP1-1 [Musa acuminata subsp. malaccensis]	cellular component: cell (GO:0005623);; cellular component: membrane (GO:0016020);; cellular component: membrane part (GO:0044425);; cellular component: cell part (GO:0044464);; biological process: single-organism process (GO:0044699);; biological process: localization (GO:0051179);; biological process: cellular process (GO:0009987);; biological process: biological regulation (GO:0065007);; biolo…
Ma07_g02130	Ma07_g02130	48.098208	5239	51.644466	6366	50.927721	5690	29.611032	3226	21.9985	2529	22.033831	2454	2.81E-30	-1.156627772	down	[G]	Carbohydrate transport and metabolism	Molecular Function: cellulase activity (GO:0008810);; Biological Process: cellulose catabolic process (GO:0030245);;	--	--	--	--	Glycosyl hydrolase family 9	Endoglucanase 11 OS=Arabidopsis thaliana OX=3702 GN=At2g32990 PE=2 SV=1	G	Carbohydrate transport and metabolism	PREDICTED: endoglucanase 7-like isoform X1 [Musa acuminata subsp. malaccensis]	molecular function: catalytic activity (GO:0003824);; biological process: metabolic process (GO:0008152);; biological process: cellular process (GO:0009987)
Ma07_g12130	Ma07_g12130	70.07856	3948	64.839104	4133	64.247688	3708	11.087679	627	10.071798	600	11.513286	664	7.08E-249	-2.721719944	down	--	--	Cellular Component: integral component of membrane (GO:0016021);;	--	--	--	--	Probable lipid transfer;; Protease inhibitor/seed storage/LTP family	Protein YLS3 OS=Arabidopsis thaliana OX=3702 GN=YLS3 PE=2 SV=1	S	Function unknown	PREDICTED: protein YLS3-like [Musa acuminata subsp. malaccensis]	cellular component: membrane (GO:0016020);; cellular component: membrane part (GO:0044425)
Ma08_g12570	Ma08_g12570	3.524093	799	3.260154	836	3.662057	851	1.736015	395	1.592407	382	2.083647	484	5.73E-17	-1.0623787	down	[K]	Transcription	--	--	--	--	--	Protein kinase domain;; Protein tyrosine kinase;; Leucine rich repeat;; Leucine Rich repeats (2 copies);; Leucine Rich Repeat;; Leucine rich repeat N-terminal domain	Probable leucine-rich repeat receptor-like protein kinase At5g63930 OS=Arabidopsis thaliana OX=3702 GN=At5g63930 PE=2 SV=1	S	Function unknown	PREDICTED: probable leucine-rich repeat receptor-like protein kinase At5g63930 [Musa acuminata subsp. malaccensis]	--
Ma05_g30920	Ma05_g30920	1.301613	125	1.647279	176	1.35719	131	8.008611	750	8.339217	822	8.327055	793	2.84E-65	2.327808886	up	--	--	--	--	--	[U]	Intracellular trafficking, secretion, and vesicular transport	Endonuclease/Exonuclease/phosphatase family	Type I inositol polyphosphate 5-phosphatase 8 OS=Arabidopsis thaliana OX=3702 GN=IP5P8 PE=2 SV=1	T	Signal transduction mechanisms	PREDICTED: type I inositol polyphosphate 5-phosphatase 8-like isoform X3 [Musa acuminata subsp. malaccensis]	--
Ma11_g19050	Ma11_g19050	34.443569	1228	29.201239	1177	29.861691	1090	6.740198	241	5.699932	215	6.596324	241	3.61E-87	-2.395696726	down	--	--	--	--	--	--	--	Domain of unknown function (DUF4228)	--	S	Function unknown	PREDICTED: uncharacterized protein LOC103971974 [Musa acuminata subsp. malaccensis]	--
Ma10_g24900	Ma10_g24900	3.2174	169	3.420457	203	2.698922	145	10.384476	547	8.490819	471	7.451291	400	1.78E-14	1.333631657	up	--	--	--	--	--	[E]	Amino acid transport and metabolism	Serine hydrolase (FSH1)	Rhodanese-like domain-containing protein 6 OS=Arabidopsis thaliana OX=3702 GN=STR6 PE=2 SV=1	S	Function unknown	PREDICTED: dihydrofolate reductase [Musa acuminata subsp. malaccensis]	--
Musa_acuminata_newGene_3021	--	0.77548	65	0.516322	49	0.305052	27	1.7815	150	6.013768	533	6.643347	570	1.41E-05	2.250551452	up	--	--	--	--	--	--	--	--	--	--	--	--	--
Ma06_g08700	Ma06_g08700	0.782091	25	0.768502	28	0.749473	25	2.984628	96	2.20819	75	2.298313	75	1.38E-05	1.432411072	up	--	--	--	--	--	--	--	--	--	--	--	PREDICTED: uncharacterized protein LOC103988273 [Musa acuminata subsp. malaccensis]	--
Ma08_g08900	Ma08_g08900	8.28264	796	8.056108	876	8.554468	842	2.419968	234	2.694578	274	3.153536	310	5.44E-41	-1.694344926	down	--	--	Molecular Function: zinc ion binding (GO:0008270);; Cellular Component: integral component of membrane (GO:0016021);; Molecular Function: protein-cysteine S-palmitoyltransferase activity (GO:0019706);;	K16675|0|mus:103993451|K16675 palmitoyltransferase ZDHHC9/14/18 [EC:2.3.1.225] | (RefSeq) probable protein S-acyltransferase 7 isoform X1	--	[R]	General function prediction only	DHHC palmitoyltransferase	Probable protein S-acyltransferase 7 OS=Arabidopsis thaliana OX=3702 GN=PAT07 PE=1 SV=1	S	Function unknown	PREDICTED: probable protein S-acyltransferase 7 isoform X1 [Musa acuminata subsp. malaccensis]	molecular function: binding (GO:0005488);; cellular component: membrane (GO:0016020);; cellular component: membrane part (GO:0044425);; molecular function: catalytic activity (GO:0003824)
Ma02_g07950	Ma02_g07950	10.164502	1040	9.137847	1057	10.55619	1106	6.161085	632	4.262447	461	4.565267	478	4.22E-16	-1.107922411	down	[M]	Cell wall/membrane/envelope biogenesis	Molecular Function: protein kinase activity (GO:0004672);; Biological Process: protein phosphorylation (GO:0006468);; Cellular Component: membrane (GO:0016020);; Biological Process: positive regulation of biological process (GO:0048518);;	--	--	--	--	Protein kinase domain;; Protein tyrosine kinase;; Leucine Rich repeats (2 copies);; Leucine rich repeat;; Leucine Rich Repeat	Leucine-rich repeat receptor-like serine/threonine/tyrosine-protein kinase SOBIR1 OS=Arabidopsis thaliana OX=3702 GN=SOBIR1 PE=1 SV=1	T	Signal transduction mechanisms	PREDICTED: leucine-rich repeat receptor-like serine/threonine/tyrosine-protein kinase SOBIR1 [Musa acuminata subsp. malaccensis]	biological process: metabolic process (GO:0008152);; biological process: cellular process (GO:0009987);; molecular function: catalytic activity (GO:0003824);; cellular component: membrane (GO:0016020);; biological process: biological regulation (GO:0065007)
Ma10_g16290	Ma10_g16290	137.899182	5939	192.99271	9331	163.710615	7224	8.651288	374	14.097329	643	14.530028	641	1.55E-47	-3.650784865	down	--	--	Cellular Component: photosystem I (GO:0009522);; Cellular Component: chloroplast thylakoid membrane (GO:0009535);; Biological Process: photosynthesis, light harvesting (GO:0009765);; Cellular Component: integral component of membrane (GO:0016021);; Molecular Function: chlorophyll binding (GO:0016168);; Biological Process: protein-chromophore linkage (GO:0018298);; Molecular Function: metal ion bi…	K08916|1.1278e-92|mus:103987658|K08916 light-harvesting complex II chlorophyll a/b binding protein 5 | (RefSeq) chlorophyll a-b binding protein CP26, chloroplastic-like isoform X1	Photosynthesis - antenna proteins (ko00196)	--	--	Chlorophyll A-B binding protein;; Chlorophyll A-B binding protein	Chlorophyll a-b binding protein CP26, chloroplastic OS=Arabidopsis thaliana OX=3702 GN=LHCB5 PE=1 SV=1	S	Function unknown	PREDICTED: chlorophyll a-b binding protein CP26, chloroplastic-like isoform X1 [Musa acuminata subsp. malaccensis]	cellular component: cell (GO:0005623);; cellular component: membrane (GO:0016020);; cellular component: macromolecular complex (GO:0032991);; cellular component: membrane part (GO:0044425);; cellular component: cell part (GO:0044464);; cellular component: organelle (GO:0043226);; cellular component: organelle part (GO:0044422);; biological process: metabolic process (GO:0008152);; biological proc…
Ma10_g06060	Ma10_g06060	7.720001	234	7.058448	244	6.893808	217	17.900062	547	15.780553	509	15.144357	469	4.73E-13	1.022822398	up	--	--	Molecular Function: structural constituent of ribosome (GO:0003735);; Cellular Component: ribosome (GO:0005840);; Biological Process: translation (GO:0006412);;	K02920|6.20352e-71|mus:103999915|K02920 large subunit ribosomal protein L36e | (RefSeq) 60S ribosomal protein L36-3-like	Ribosome (ko03010)	[J]	Translation, ribosomal structure and biogenesis	Ribosomal protein L36e	60S ribosomal protein L36-2 OS=Arabidopsis thaliana OX=3702 GN=RPL36B PE=3 SV=1	J	Translation, ribosomal structure and biogenesis	PREDICTED: 60S ribosomal protein L36-3-like [Musa acuminata subsp. malaccensis]	molecular function: structural molecule activity (GO:0005198);; cellular component: cell (GO:0005623);; cellular component: macromolecular complex (GO:0032991);; cellular component: organelle (GO:0043226);; cellular component: cell part (GO:0044464);; biological process: metabolic process (GO:0008152);; biological process: cellular process (GO:0009987)
Ma07_g25130	Ma07_g25130	12.432465	303	10.177007	281	9.815238	245	5.481558	134	6.760721	175	4.035433	101	7.58E-07	-1.077767934	down	--	--	--	--	--	--	--	--	--	--	--	--	--
Ma03_g33140	Ma03_g33140	0.149366	13	0.303642	28	0.200744	17	3.114805	255	5.54862	477	6.283872	523	5.51E-43	4.029392607	up	--	--	Cellular Component: plant-type vacuole membrane (GO:0009705);; Molecular Function: malate transmembrane transporter activity (GO:0015140);; Biological Process: malate transport (GO:0015743);;	--	--	[R]	General function prediction only	Aluminium activated malate transporter;; Fusaric acid resistance protein family;; Fusaric acid resistance protein-like	Aluminum-activated malate transporter 9 OS=Arabidopsis thaliana OX=3702 GN=ALMT9 PE=2 SV=1	G	Carbohydrate transport and metabolism	PREDICTED: aluminum-activated malate transporter 9-like [Musa acuminata subsp. malaccensis]	cellular component: cell (GO:0005623);; cellular component: membrane (GO:0016020);; cellular component: organelle (GO:0043226);; cellular component: organelle part (GO:0044422);; cellular component: cell part (GO:0044464);; biological process: single-organism process (GO:0044699);; biological process: localization (GO:0051179);; molecular function: transporter activity (GO:0005215)
Ma07_g03780	Ma07_g03780	5.293924	472	6.154915	621	5.48567	500	3.814151	345	2.34418	224	2.2637	209	8.63E-09	-1.090836783	down	[E]	Amino acid transport and metabolism	Molecular Function: catalytic activity (GO:0003824);; Cellular Component: chloroplast (GO:0009507);; Biological Process: single-organism metabolic process (GO:0044710);;	K13832|0|mus:103990718|K13832 3-dehydroquinate dehydratase / shikimate dehydrogenase [EC:4.2.1.10 1.1.1.25] | (RefSeq) bifunctional 3-dehydroquinate dehydratase/shikimate dehydrogenase, chloroplastic-like isoform X1	Phenylalanine, tyrosine and tryptophan biosynthesis (ko00400);; Biosynthesis of amino acids (ko01230)	[E]	Amino acid transport and metabolism	Type I 3-dehydroquinase;; Shikimate dehydrogenase substrate binding domain;; Shikimate / quinate 5-dehydrogenase;; NADP oxidoreductase coenzyme F420-dependent	Bifunctional 3-dehydroquinate dehydratase/shikimate dehydrogenase, chloroplastic OS=Arabidopsis thaliana OX=3702 GN=EMB3004 PE=1 SV=1	E	Amino acid transport and metabolism	PREDICTED: bifunctional 3-dehydroquinate dehydratase/shikimate dehydrogenase, chloroplastic-like isoform X1 [Musa acuminata subsp. malaccensis]	molecular function: catalytic activity (GO:0003824);; cellular component: cell (GO:0005623);; cellular component: organelle (GO:0043226);; cellular component: cell part (GO:0044464);; biological process: metabolic process (GO:0008152);; biological process: single-organism process (GO:0044699)
Ma11_g09090	Ma11_g09090	0.481038	53	0.375904	47	0.401183	46	1.139062	126	1.168388	136	1.592308	179	1.41E-07	1.41384527	up	--	--	Molecular Function: hydrolase activity, hydrolyzing O-glycosyl compounds (GO:0004553);; Biological Process: carbohydrate metabolic process (GO:0005975);; Molecular Function: polysaccharide binding (GO:0030247);; Cellular Component: anchored component of plasma membrane (GO:0046658);;	K19891|0|mus:103970795|K19891 glucan endo-1,3-beta-glucosidase 1/2/3 [EC:3.2.1.39] | (RefSeq) glucan endo-1,3-beta-glucosidase 3-like isoform X1	Starch and sucrose metabolism (ko00500)	--	--	Glycosyl hydrolases family 17;; X8 domain	Glucan endo-1,3-beta-glucosidase 2 OS=Arabidopsis thaliana OX=3702 GN=At1g66250 PE=1 SV=2	G	Carbohydrate transport and metabolism	PREDICTED: glucan endo-1,3-beta-glucosidase 3-like isoform X1 [Musa acuminata subsp. malaccensis]	molecular function: catalytic activity (GO:0003824);; biological process: metabolic process (GO:0008152);; molecular function: binding (GO:0005488);; cellular component: cell (GO:0005623);; cellular component: membrane (GO:0016020);; cellular component: membrane part (GO:0044425);; cellular component: cell part (GO:0044464)
Ma01_g21320	Ma01_g21320	1.940273	235	2.087559	286	1.850926	229	0.981311	119	0.849223	109	1.181138	146	5.13E-08	-1.063435649	down	--	--	--	--	--	--	--	Domain of unknown function (DUF4378);; DUF761-associated sequence motif	--	--	--	PREDICTED: uncharacterized protein LOC103999696 [Musa acuminata subsp. malaccensis]	--
Ma08_g10560	Ma08_g10560	7.99126	867	7.932539	974	8.565629	952	4.31223	470	3.53257	406	3.794729	422	9.52E-27	-1.188414672	down	--	--	Cellular Component: endoplasmic reticulum (GO:0005783);; Cellular Component: Golgi apparatus (GO:0005794);; Biological Process: response to abscisic acid (GO:0009737);; Biological Process: plant-type secondary cell wall biogenesis (GO:0009834);; Cellular Component: integral component of membrane (GO:0016021);; Molecular Function: transferase activity (GO:0016740);; Biological Process: defense res…	--	--	[R]	General function prediction only	10 TM Acyl Transferase domain found in Cas1p	Protein REDUCED WALL ACETYLATION 1 OS=Arabidopsis thaliana OX=3702 GN=RWA1 PE=2 SV=1	S	Function unknown	PREDICTED: protein REDUCED WALL ACETYLATION 4-like [Musa acuminata subsp. malaccensis]	cellular component: cell (GO:0005623);; cellular component: organelle (GO:0043226);; cellular component: cell part (GO:0044464);; biological process: response to stimulus (GO:0050896);; biological process: cellular process (GO:0009987);; biological process: cellular component organization or biogenesis (GO:0071840);; cellular component: membrane (GO:0016020);; cellular component: membrane part (G…
Ma00_g04770	Ma00_g04770	3.837352	96	3.116083	88	3.017043	77	13.26237	332	10.981568	289	11.218105	286	2.45E-17	1.650515944	up	[Q]	Secondary metabolites biosynthesis, transport and catabolism	Biological Process: ethylene biosynthetic process (GO:0009693);; Molecular Function: metal ion binding (GO:0046872);; Molecular Function: dioxygenase activity (GO:0051213);; Biological Process: oxidation-reduction process (GO:0055114);;	K05933|1.53339e-72|mus:103974167|K05933 aminocyclopropanecarboxylate oxidase [EC:1.14.17.4] | (RefSeq) 1-aminocyclopropane-1-carboxylate oxidase 3-like	Cysteine and methionine metabolism (ko00270)	[QR]	Secondary metabolites biosynthesis, transport and catabolism;; General function prediction only	2OG-Fe(II) oxygenase superfamily	Probable 1-aminocyclopropane-1-carboxylate oxidase OS=Dianthus caryophyllus OX=3570 GN=ACO PE=2 SV=1	S	Function unknown	PREDICTED: 1-aminocyclopropane-1-carboxylate oxidase 3-like [Musa acuminata subsp. malaccensis]	biological process: metabolic process (GO:0008152);; biological process: cellular process (GO:0009987);; molecular function: binding (GO:0005488);; biological process: single-organism process (GO:0044699);; molecular function: catalytic activity (GO:0003824)
Ma08_g11880	Ma08_g11880	1.828461	63	1.771323	68	1.408122	49	10.0664	343	6.423334	231	6.336988	220	1.83E-15	1.953106454	up	--	--	Cellular Component: integral component of membrane (GO:0016021);;	--	--	--	--	Putative AtpZ or ATP-synthase-associated	--	--	--	PREDICTED: uncharacterized protein LOC103993193 [Musa acuminata subsp. malaccensis]	cellular component: membrane (GO:0016020);; cellular component: membrane part (GO:0044425)
Ma10_g21850	Ma10_g21850	0.394835	67	0.534031	94	0.302836	53	0.089844	16	0.089549	16	0.04559	8	2.16E-08	-2.183297805	down	--	--	--	--	--	--	--	Probable zinc-ribbon domain	Protein ENHANCED DISEASE RESISTANCE 4 OS=Arabidopsis thaliana OX=3702 GN=EDR4 PE=1 SV=1	S	Function unknown	PREDICTED: uncharacterized protein LOC103968903 [Musa acuminata subsp. malaccensis]	--
Ma04_g36250	Ma04_g36250	0.614666	67	0.615028	76	0.621374	69	0.424653	46	0.165012	19	0.149063	17	0.001166045	-1.281535864	down	[M]	Cell wall/membrane/envelope biogenesis	Molecular Function: binding (GO:0005488);;	--	--	--	--	Protein kinase domain;; Protein tyrosine kinase;; Wall-associated receptor kinase galacturonan-binding	Wall-associated receptor kinase 3 OS=Arabidopsis thaliana OX=3702 GN=WAK3 PE=2 SV=2	T	Signal transduction mechanisms	PREDICTED: putative wall-associated receptor kinase-like 16 [Musa acuminata subsp. malaccensis]	molecular function: binding (GO:0005488)
Ma06_g32210	Ma06_g32210	36.341843	2635	39.271683	3221	37.587627	2791	87.51342	6362	92.777573	7107	97.308792	7214	6.46E-65	1.161318383	up	--	--	Molecular Function: transcription factor activity, sequence-specific DNA binding (GO:0003700);; Biological Process: regulation of transcription, DNA-templated (GO:0006355);; Molecular Function: sequence-specific DNA binding (GO:0043565);;	K14432|0|mus:103989498|K14432 ABA responsive element binding factor | (RefSeq) bZIP transcription factor TRAB1 isoform X1	Plant hormone signal transduction (ko04075)	--	--	bZIP transcription factor;; Basic region leucine zipper;; bZIP Maf transcription factor	ABSCISIC ACID-INSENSITIVE 5-like protein 5 OS=Arabidopsis thaliana OX=3702 GN=ABF2 PE=1 SV=1	K	Transcription	PREDICTED: bZIP transcription factor TRAB1 isoform X1 [Musa acuminata subsp. malaccensis]	biological process: biological regulation (GO:0065007);; molecular function: nucleic acid binding transcription factor activity (GO:0001071);; molecular function: binding (GO:0005488)
Musa_acuminata_newGene_5754	--	2.216423	56	4.821155	121	3.672874	95	30.749636	770	23.397941	620	24.199029	541	4.43E-37	2.651645485	up	--	--	Biological Process: maturation of LSU-rRNA (GO:0000470);; Molecular Function: RNA binding (GO:0003723);; Molecular Function: structural constituent of ribosome (GO:0003735);; Biological Process: translation (GO:0006412);; Cellular Component: cytosolic large ribosomal subunit (GO:0022625);;	K02936|6.10966e-14|zma:100191190|K02936 large subunit ribosomal protein L7Ae | (RefSeq) csu505(rpL7), GRMZM2G135654; uncharacterized LOC100191190	Ribosome (ko03010)	[J]	Translation, ribosomal structure and biogenesis	--	60S ribosomal protein L7a-2 OS=Oryza sativa subsp. japonica OX=39947 GN=RPL7A-2 PE=2 SV=1	S	Function unknown	Ribosomal protein L7A/L8 [Macleaya cordata]	biological process: metabolic process (GO:0008152);; biological process: cellular process (GO:0009987);; biological process: cellular component organization or biogenesis (GO:0071840);; molecular function: binding (GO:0005488);; molecular function: structural molecule activity (GO:0005198);; cellular component: cell (GO:0005623);; cellular component: macromolecular complex (GO:0032991);; cellular…
Ma04_g22340	Ma04_g22340	0.611953	58	0.873968	94	0.584907	57	0.326098	31	0.354538	36	0.177117	18	0.000806291	-1.237339388	down	[OT]	Posttranslational modification, protein turnover, chaperones;; Signal transduction mechanisms	Biological Process: metabolic process (GO:0008152);; Molecular Function: amino acid binding (GO:0016597);; Molecular Function: transferase activity (GO:0016740);;	--	--	--	--	ACT domain;; ACT domain;; ACT domain	ACT domain-containing protein ACR8 OS=Arabidopsis thaliana OX=3702 GN=ACR8 PE=2 SV=1	--	--	PREDICTED: ACT domain-containing protein ACR8 [Musa acuminata subsp. malaccensis]	biological process: metabolic process (GO:0008152);; molecular function: binding (GO:0005488);; molecular function: catalytic activity (GO:0003824)
Ma09_g02500	Ma09_g02500	15.529387	523	15.035826	573	14.517883	501	39.195198	1324	32.862141	1170	35.879757	1236	9.35E-28	1.121044446	up	[J]	Translation, ribosomal structure and biogenesis	Biological Process: ribosomal small subunit assembly (GO:0000028);; Biological Process: maturation of SSU-rRNA from tricistronic rRNA transcript (SSU-rRNA, 5.8S rRNA, LSU-rRNA) (GO:0000462);; Molecular Function: structural constituent of ribosome (GO:0003735);; Biological Process: translation (GO:0006412);; Cellular Component: cytosolic small ribosomal subunit (GO:0022627);; Molecular Function: m…	K02955|8.96202e-85|mus:103974636|K02955 small subunit ribosomal protein S14e | (RefSeq) 40S ribosomal protein S14-like	Ribosome (ko03010)	[J]	Translation, ribosomal structure and biogenesis	Ribosomal protein S11	40S ribosomal protein S14 OS=Zea mays OX=4577 PE=3 SV=1	J	Translation, ribosomal structure and biogenesis	PREDICTED: 40S ribosomal protein S14-like [Musa acuminata subsp. malaccensis]	biological process: cellular process (GO:0009987);; biological process: cellular component organization or biogenesis (GO:0071840);; biological process: metabolic process (GO:0008152);; molecular function: structural molecule activity (GO:0005198);; cellular component: cell (GO:0005623);; cellular component: macromolecular complex (GO:0032991);; cellular component: organelle (GO:0043226);; cellul…
Ma10_g11530	Ma10_g11530	17.6691	565	19.780996	716	16.032261	525	4.402339	142	2.865422	97	4.087864	134	2.42E-41	-2.308287302	down	--	--	Molecular Function: electron carrier activity (GO:0009055);; Cellular Component: anchored component of plasma membrane (GO:0046658);;	--	--	--	--	Plastocyanin-like domain	Chemocyanin OS=Lilium longiflorum OX=4690 PE=1 SV=1	S	Function unknown	PREDICTED: basic blue protein-like [Musa acuminata subsp. malaccensis]	molecular function: electron carrier activity (GO:0009055);; cellular component: cell (GO:0005623);; cellular component: membrane (GO:0016020);; cellular component: membrane part (GO:0044425);; cellular component: cell part (GO:0044464)
Ma06_g09650	Ma06_g09650	24.060028	1476	24.7003	1714	23.683178	1488	6.684438	412	8.692287	564	6.143753	386	5.11E-51	-1.85383683	down	--	--	--	--	--	[S]	Function unknown	--	Protein LAX PANICLE 2 OS=Oryza sativa subsp. japonica OX=39947 GN=LAX2 PE=1 SV=1	S	Function unknown	PREDICTED: uncharacterized protein LOC103987262 isoform X2 [Musa acuminata subsp. malaccensis]	--
Ma10_g03380	Ma10_g03380	8.352834	511	5.553518	384	6.416033	400	23.834894	1455	18.992298	1219	17.788128	1106	2.90E-20	1.415999934	up	--	--	--	--	--	--	--	Dof domain, zinc finger	Dof zinc finger protein DOF4.6 OS=Arabidopsis thaliana OX=3702 GN=DOF4.6 PE=2 SV=2	S	Function unknown	PREDICTED: dof zinc finger protein DOF2.1 isoform X1 [Musa acuminata subsp. malaccensis]	--
Ma08_g10060	Ma08_g10060	28.758095	1250	30.33107	1496	26.946651	1203	16.587847	729	15.190606	704	12.59631	564	1.16E-20	-1.065038558	down	--	--	--	K15382|8.61862e-146|mus:103993361|K15382 solute carrier family 50 (sugar transporter) | (RefSeq) bidirectional sugar transporter SWEET16-like	--	[R]	General function prediction only	Sugar efflux transporter for intercellular exchange	Bidirectional sugar transporter SWEET17 OS=Arabidopsis thaliana OX=3702 GN=SWEET17 PE=1 SV=2	U	Intracellular trafficking, secretion, and vesicular transport	PREDICTED: bidirectional sugar transporter SWEET16-like [Musa acuminata subsp. malaccensis]	--
Ma09_g26130	Ma09_g26130	6.636477	239	7.278679	296	9.576426	353	1.096339	40	1.90557	73	2.226424	82	2.22E-18	-2.17286328	down	--	--	--	--	--	--	--	Probable lipid transfer;; Protease inhibitor/seed storage/LTP family	Non-specific lipid transfer protein GPI-anchored 2 OS=Arabidopsis thaliana OX=3702 GN=LTPG2 PE=2 SV=1	--	--	PREDICTED: non-specific lipid-transfer protein-like protein At2g13820 [Musa acuminata subsp. malaccensis]	--
Ma07_g27750	Ma07_g27750	4.557265	131	3.583651	117	2.694308	80	1.627216	47	1.551594	48	0.911416	27	1.34E-05	-1.403598369	down	--	--	--	--	--	--	--	Protein of unknown function, DUF538	--	S	Function unknown	PREDICTED: uncharacterized protein LOC103992886 [Musa acuminata subsp. malaccensis]	--
Ma10_g08790	Ma10_g08790	3.146107	142	3.154548	161	4.02123	185	7.754125	350	8.210727	390	7.800272	359	2.58E-10	1.052222322	up	[J]	Translation, ribosomal structure and biogenesis	Molecular Function: structural constituent of ribosome (GO:0003735);; Cellular Component: ribosome (GO:0005840);; Biological Process: translation (GO:0006412);;	K02871|1.77372e-125|mus:104000449|K02871 large subunit ribosomal protein L13 | (RefSeq) uncharacterized protein LOC104000449	Ribosome (ko03010)	[J]	Translation, ribosomal structure and biogenesis	Ribosomal protein L13	50S ribosomal protein L13, chloroplastic OS=Porphyra purpurea OX=2787 GN=rpl13 PE=3 SV=1	J	Translation, ribosomal structure and biogenesis	PREDICTED: uncharacterized protein LOC104000449 [Musa acuminata subsp. malaccensis]	molecular function: structural molecule activity (GO:0005198);; cellular component: cell (GO:0005623);; cellular component: macromolecular complex (GO:0032991);; cellular component: organelle (GO:0043226);; cellular component: cell part (GO:0044464);; biological process: metabolic process (GO:0008152);; biological process: cellular process (GO:0009987)
Ma08_g15100	Ma08_g15100	3.290857	158	2.456252	133	2.869886	141	1.438993	69	1.432386	73	1.48486	73	1.16E-05	-1.060489362	down	--	--	Cellular Component: integral component of membrane (GO:0016021);;	--	--	--	--	--	--	S	Function unknown	PREDICTED: uncharacterized protein LOC103994991 [Musa acuminata subsp. malaccensis]	cellular component: membrane (GO:0016020);; cellular component: membrane part (GO:0044425)
Ma09_g07750	Ma09_g07750	13.245162	990	13.210542	1116	13.893078	1063	1.948299	146	1.940068	154	2.208133	169	1.53E-123	-2.819138084	down	--	--	--	--	--	--	--	ZF-HD protein dimerisation region	Zinc-finger homeodomain protein 4 OS=Arabidopsis thaliana OX=3702 GN=ZHD4 PE=1 SV=1	S	Function unknown	PREDICTED: zinc-finger homeodomain protein 4-like [Musa acuminata subsp. malaccensis]	--
Ma06_g12330	Ma06_g12330	6.03511	1902	6.083704	2169	5.895054	1903	3.183625	1006	2.963015	987	3.31933	1070	1.23E-39	-1.052016614	down	[O]	Posttranslational modification, protein turnover, chaperones	--	K00921|0|mus:103987499|K00921 1-phosphatidylinositol-3-phosphate 5-kinase [EC:2.7.1.150] | (RefSeq) 1-phosphatidylinositol-3-phosphate 5-kinase FAB1B-like isoform X1	Inositol phosphate metabolism (ko00562);; Phosphatidylinositol signaling system (ko04070);; Phagosome (ko04145)	[T]	Signal transduction mechanisms	Phosphatidylinositol-4-phosphate 5-Kinase;; TCP-1/cpn60 chaperonin family;; FYVE zinc finger	1-phosphatidylinositol-3-phosphate 5-kinase FAB1B OS=Arabidopsis thaliana OX=3702 GN=FAB1B PE=2 SV=1	T	Signal transduction mechanisms	PREDICTED: 1-phosphatidylinositol-3-phosphate 5-kinase FAB1B-like isoform X1 [Musa acuminata subsp. malaccensis]	--
Ma10_g29990	Ma10_g29990	0.326966	27	0.05349	5	0.10972	10	3.581578	294	0.868795	76	0.672774	57	0.003845189	1.744297637	up	--	--	Molecular Function: transcription factor activity, sequence-specific DNA binding (GO:0003700);; Biological Process: regulation of transcription, DNA-templated (GO:0006355);; Molecular Function: sequence-specific DNA binding (GO:0043565);;	--	--	--	--	WRKY DNA -binding domain	Probable WRKY transcription factor 9 OS=Arabidopsis thaliana OX=3702 GN=WRKY9 PE=2 SV=1	K	Transcription	PREDICTED: probable WRKY transcription factor 9 [Musa acuminata subsp. malaccensis]	biological process: biological regulation (GO:0065007);; molecular function: nucleic acid binding transcription factor activity (GO:0001071);; molecular function: binding (GO:0005488)
Ma11_g24950	Ma11_g24950	9.903944	219	7.799823	195	7.296034	165	27.771135	614	22.044777	514	17.307472	391	8.62E-11	1.256610523	up	--	--	Molecular Function: RNA binding (GO:0003723);; Molecular Function: structural constituent of ribosome (GO:0003735);; Biological Process: translation (GO:0006412);; Biological Process: ribonucleoprotein complex assembly (GO:0022618);; Cellular Component: cytosolic large ribosomal subunit (GO:0022625);;	K02923|5.96489e-41|sita:101764670|K02923 large subunit ribosomal protein L38e | (RefSeq) 60S ribosomal protein L38	Ribosome (ko03010)	[J]	Translation, ribosomal structure and biogenesis	Ribosomal L38e protein family	60S ribosomal protein L38 OS=Arabidopsis thaliana OX=3702 GN=RPL38A PE=3 SV=1	J	Translation, ribosomal structure and biogenesis	60S ribosomal protein L38-like [Lactuca sativa]	molecular function: binding (GO:0005488);; molecular function: structural molecule activity (GO:0005198);; biological process: metabolic process (GO:0008152);; biological process: cellular process (GO:0009987);; biological process: cellular component organization or biogenesis (GO:0071840);; cellular component: cell (GO:0005623);; cellular component: macromolecular complex (GO:0032991);; cellular…
Ma05_g30650	Ma05_g30650	5.556968	224	4.945887	225	3.856338	159	0	0	0.067899	3	0	0	3.07E-41	-5.784827715	down	[R]	General function prediction only	--	--	--	--	--	Fasciclin domain	Fasciclin-like arabinogalactan protein 11 OS=Arabidopsis thaliana OX=3702 GN=FLA11 PE=2 SV=2	M	Cell wall/membrane/envelope biogenesis	PREDICTED: fasciclin-like arabinogalactan protein 11 [Musa acuminata subsp. malaccensis]	--
Ma06_g08050	Ma06_g08050	56.851051	3530	56.886402	3996	58.22707	3703	157.668793	9816	148.668152	9754	147.387482	9358	1.49E-118	1.267848395	up	[O]	Posttranslational modification, protein turnover, chaperones	Molecular Function: metalloendopeptidase activity (GO:0004222);; Biological Process: proteolysis (GO:0006508);;	--	--	--	--	Peptidase family M48	--	O	Posttranslational modification, protein turnover, chaperones	PREDICTED: uncharacterized protein LOC103987119 [Musa acuminata subsp. malaccensis]	biological process: metabolic process (GO:0008152);; molecular function: catalytic activity (GO:0003824)
Ma09_g17650	Ma09_g17650	2.147556	134	2.635803	186	2.32014	149	7.404138	464	6.924173	457	5.708961	365	2.89E-15	1.335530567	up	[T]	Signal transduction mechanisms	--	--	--	[R]	General function prediction only	Ankyrin repeats (many copies);; Ankyrin repeats (3 copies);; Ankyrin repeat;; Ankyrin repeats (many copies);; Ankyrin repeat	Ankyrin repeat domain-containing protein EMB506, chloroplastic OS=Arabidopsis thaliana OX=3702 GN=EMB506 PE=1 SV=1	S	Function unknown	PREDICTED: ankyrin repeat domain-containing protein EMB506, chloroplastic [Musa acuminata subsp. malaccensis]	--
Ma09_g24790	Ma09_g24790	5.023776	124	3.958341	110	5.443617	137	11.230492	277	11.576215	301	11.573854	291	4.16E-09	1.097603015	up	--	--	--	K19033|1.94999e-43|mus:103998845|K19033 RPS31; 30S ribosomal protein S31 | (RefSeq) 30S ribosomal protein S31, mitochondrial-like	--	--	--	Ribosomal protein S31e	30S ribosomal protein S31, mitochondrial OS=Arabidopsis thaliana OX=3702 GN=At2g21290 PE=3 SV=1	S	Function unknown	PREDICTED: 30S ribosomal protein S31, mitochondrial-like [Musa acuminata subsp. malaccensis]	--
Ma09_g09670	Ma09_g09670	3523.260498	179910	3348.004395	193398	3431.231201	179452	1106.457764	56658	1387.075684	74849	1383.250732	72237	1.15E-73	-1.528990146	down	--	--	Cellular Component: photosystem I reaction center (GO:0009538);; Biological Process: photosynthesis (GO:0015979);; Cellular Component: integral component of membrane (GO:0016021);;	K02694|4.88973e-131|mus:103997315|K02694 photosystem I subunit III | (RefSeq) photosystem I reaction center subunit III, chloroplastic-like	Photosynthesis (ko00195)	--	--	Photosystem I reaction centre subunit III	Photosystem I reaction center subunit III, chloroplastic OS=Arabidopsis thaliana OX=3702 GN=PSAF PE=1 SV=1	S	Function unknown	PREDICTED: photosystem I reaction center subunit III, chloroplastic-like [Musa acuminata subsp. malaccensis]	cellular component: cell (GO:0005623);; cellular component: membrane (GO:0016020);; cellular component: macromolecular complex (GO:0032991);; cellular component: membrane part (GO:0044425);; cellular component: cell part (GO:0044464);; biological process: metabolic process (GO:0008152);; biological process: cellular process (GO:0009987)
Ma05_g20280	Ma05_g20280	2.086414	306	2.220939	368	1.931826	290	0.943083	139	0.715909	111	0.715078	108	3.99E-16	-1.481182145	down	--	--	--	--	--	[R]	General function prediction only	JmjC domain, hydroxylase;; jmjN domain;; C5HC2 zinc finger	Lysine-specific demethylase JMJ706 OS=Oryza sativa subsp. japonica OX=39947 GN=JMJ706 PE=2 SV=1	S	Function unknown	PREDICTED: lysine-specific demethylase JMJ706-like isoform X1 [Musa acuminata subsp. malaccensis]	--
Ma08_g16850	Ma08_g16850	10.460624	780	10.191261	859	10.717984	818	4.695203	351	5.191861	409	5.705019	435	3.70E-22	-1.124055156	down	--	--	--	K10664|0|mus:103974118|K10664 E3 ubiquitin-protein ligase ATL6/9/15/31/42/55 [EC:2.3.2.27] | (RefSeq) E3 ubiquitin-protein ligase ATL31-like	--	[O]	Posttranslational modification, protein turnover, chaperones	Ring finger domain;; RING-like zinc finger;; Zinc finger, C3HC4 type (RING finger);; Zinc finger, C3HC4 type (RING finger);; RING-type zinc-finger	E3 ubiquitin-protein ligase ATL31 OS=Arabidopsis thaliana OX=3702 GN=ATL31 PE=1 SV=2	O	Posttranslational modification, protein turnover, chaperones	PREDICTED: E3 ubiquitin-protein ligase ATL31-like [Musa acuminata subsp. malaccensis]	--
Ma08_g10760	Ma08_g10760	1.444486	78	1.593526	98	2.204475	122	0.293875	16	0.241366	14	0.054022	3	7.15E-13	-2.824105283	down	--	--	Cellular Component: lysosome (GO:0005764);; Molecular Function: thiolester hydrolase activity (GO:0016790);; Molecular Function: palmitoyl hydrolase activity (GO:0098599);; Biological Process: macromolecule depalmitoylation (GO:0098734);;	K01074|0|mus:103993299|K01074 palmitoyl-protein thioesterase [EC:3.1.2.22] | (RefSeq) palmitoyl-protein thioesterase 1	Fatty acid elongation (ko00062);; Fatty acid metabolism (ko01212)	[IO]	Lipid transport and metabolism;; Posttranslational modification, protein turnover, chaperones	Palmitoyl protein thioesterase	--	S	Function unknown	PREDICTED: palmitoyl-protein thioesterase 1 [Musa acuminata subsp. malaccensis]	cellular component: cell (GO:0005623);; cellular component: organelle (GO:0043226);; cellular component: cell part (GO:0044464);; molecular function: catalytic activity (GO:0003824);; biological process: metabolic process (GO:0008152)
Ma08_g15090	Ma08_g15090	7.462731	866	7.365919	967	6.77668	805	21.242504	2470	19.282972	2363	19.992725	2371	2.82E-61	1.348838068	up	[O]	Posttranslational modification, protein turnover, chaperones	Molecular Function: ATP binding (GO:0005524);; Biological Process: protein folding (GO:0006457);; Biological Process: response to stress (GO:0006950);; Molecular Function: unfolded protein binding (GO:0051082);;	K04079|0|mus:103994990|K04079 molecular chaperone HtpG | (RefSeq) heat shock protein 83	Protein processing in endoplasmic reticulum (ko04141);; Plant-pathogen interaction (ko04626)	[O]	Posttranslational modification, protein turnover, chaperones	Hsp90 protein;; Histidine kinase-, DNA gyrase B-, and HSP90-like ATPase;; Histidine kinase-, DNA gyrase B-, and HSP90-like ATPase	Heat shock protein 83 OS=Ipomoea nil OX=35883 GN=HSP83A PE=2 SV=1	O	Posttranslational modification, protein turnover, chaperones	PREDICTED: heat shock protein 83 [Musa acuminata subsp. malaccensis]	molecular function: binding (GO:0005488);; biological process: cellular process (GO:0009987);; biological process: response to stimulus (GO:0050896)
Ma02_g16300	Ma02_g16300	0.861155	92	1.199744	145	0.886357	97	0.36628	40	0.560207	63	0.584257	64	0.000602702	-1.015979918	down	--	--	Cellular Component: mitochondrion (GO:0005739);;	--	--	[S]	Function unknown	Protein of unknown function (DUF563)	--	S	Function unknown	PREDICTED: uncharacterized protein LOC103975541 isoform X1 [Musa acuminata subsp. malaccensis]	cellular component: cell (GO:0005623);; cellular component: organelle (GO:0043226);; cellular component: cell part (GO:0044464)
Ma06_g01580	Ma06_g01580	1.881718	103	1.31018	82	2.052018	115	0.357009	20	0.807718	47	0.566583	32	5.44E-06	-1.552767859	down	--	--	Molecular Function: zinc ion binding (GO:0008270);; Cellular Component: integral component of membrane (GO:0016021);;	--	--	[A]	RNA processing and modification	Protein of unknown function (DUF3675);; RING-variant domain	Probable E3 ubiquitin ligase SUD1 OS=Arabidopsis thaliana OX=3702 GN=SUD1 PE=1 SV=1	O	Posttranslational modification, protein turnover, chaperones	PREDICTED: uncharacterized protein LOC103971117 [Musa acuminata subsp. malaccensis]	molecular function: binding (GO:0005488);; cellular component: membrane (GO:0016020);; cellular component: membrane part (GO:0044425)
Ma03_g11210	Ma03_g11210	2.648463	286	2.23538	273	2.31211	256	1.670222	181	1.083529	124	1.059777	117	1.87E-06	-1.011088474	down	[O]	Posttranslational modification, protein turnover, chaperones	Molecular Function: serine-type endopeptidase activity (GO:0004252);; Cellular Component: cell wall (GO:0005618);;	--	--	--	--	Subtilase family;; Peptidase inhibitor I9	Subtilisin-like protease SBT3.10 OS=Arabidopsis thaliana OX=3702 GN=SBT3.10 PE=3 SV=2	O	Posttranslational modification, protein turnover, chaperones	PREDICTED: subtilisin-like protease SBT3.5 [Musa acuminata subsp. malaccensis]	biological process: metabolic process (GO:0008152);; molecular function: catalytic activity (GO:0003824);; cellular component: cell (GO:0005623);; cellular component: cell part (GO:0044464)
Ma08_g08030	Ma08_g08030	10.455728	920	12.078932	1184	9.936369	920	1.480666	135	2.58704	248	2.553421	237	6.14E-41	-2.32259056	down	--	--	--	--	--	[E]	Amino acid transport and metabolism	Transmembrane amino acid transporter protein	Amino acid permease 3 OS=Arabidopsis thaliana OX=3702 GN=AAP3 PE=1 SV=2	E	Amino acid transport and metabolism	PREDICTED: amino acid permease 3-like [Musa acuminata subsp. malaccensis]	--
Ma08_g32840	Ma08_g32840	6.370581	843	6.316561	945	6.320768	857	2.042062	271	2.094459	293	2.596308	352	1.11E-38	-1.605075845	down	--	--	Cellular Component: Golgi apparatus (GO:0005794);; Cellular Component: membrane (GO:0016020);;	--	--	--	--	Putative S-adenosyl-L-methionine-dependent methyltransferase;; Methyltransferase domain	Probable methyltransferase PMT26 OS=Arabidopsis thaliana OX=3702 GN=At5g64030 PE=2 SV=1	S	Function unknown	PREDICTED: probable methyltransferase PMT24 [Musa acuminata subsp. malaccensis]	cellular component: cell (GO:0005623);; cellular component: organelle (GO:0043226);; cellular component: cell part (GO:0044464);; cellular component: membrane (GO:0016020)
Ma04_g37860	Ma04_g37860	12.231448	481	9.305751	414	10.818105	436	28.192165	1111	22.462984	933	22.519712	905	2.86E-14	1.033137863	up	--	--	--	--	--	--	--	--	--	S	Function unknown	PREDICTED: uncharacterized protein LOC103974649, partial [Musa acuminata subsp. malaccensis]	--
Ma04_g10190	Ma04_g10190	1.658229	98	0.960326	64	0.863689	52	0.350942	21	0.466131	29	0.384279	24	9.83E-05	-1.458781853	down	--	--	Molecular Function: zinc ion binding (GO:0008270);; Cellular Component: integral component of membrane (GO:0016021);;	--	--	[A]	RNA processing and modification	Protein of unknown function (DUF3675);; RING-variant domain	Probable E3 ubiquitin ligase SUD1 OS=Arabidopsis thaliana OX=3702 GN=SUD1 PE=1 SV=1	O	Posttranslational modification, protein turnover, chaperones	PREDICTED: uncharacterized protein LOC103981085 [Musa acuminata subsp. malaccensis]	molecular function: binding (GO:0005488);; cellular component: membrane (GO:0016020);; cellular component: membrane part (GO:0044425)
Ma04_g27990	Ma04_g27990	10.32652	657	9.607666	691	9.474726	617	4.625523	295	4.638689	312	5.069458	330	2.12E-21	-1.151214037	down	--	--	Molecular Function: transcription factor activity, sequence-specific DNA binding (GO:0003700);; Biological Process: regulation of transcription, DNA-templated (GO:0006355);; Molecular Function: zinc ion binding (GO:0008270);; Molecular Function: sequence-specific DNA binding (GO:0043565);;	--	--	[K]	Transcription	GATA zinc finger	GATA transcription factor 2 OS=Arabidopsis thaliana OX=3702 GN=GATA2 PE=2 SV=1	K	Transcription	PREDICTED: GATA transcription factor 2-like [Musa acuminata subsp. malaccensis]	biological process: biological regulation (GO:0065007);; molecular function: nucleic acid binding transcription factor activity (GO:0001071);; molecular function: binding (GO:0005488)
Ma05_g02580	Ma05_g02580	22.475256	2013	25.779846	2612	24.894197	2283	0.827424	75	1.306982	124	1.222512	112	5.64E-256	-4.502064689	down	[R]	General function prediction only	--	--	--	[MW]	Cell wall/membrane/envelope biogenesis;; Extracellular structures	Fasciclin domain	Fasciclin-like arabinogalactan protein 17 OS=Arabidopsis thaliana OX=3702 GN=FLA17 PE=2 SV=1	M	Cell wall/membrane/envelope biogenesis	PREDICTED: fasciclin-like arabinogalactan protein 16 [Musa acuminata subsp. malaccensis]	--
Ma02_g14880	Ma02_g14880	0.429655	65	0.521107	89	0.592685	91	0.046683	7	0.04762	8	0.161488	25	1.86E-08	-2.30989637	down	--	--	Molecular Function: DNA binding (GO:0003677);; Cellular Component: nucleus (GO:0005634);; Biological Process: regulation of transcription, DNA-templated (GO:0006355);; Molecular Function: lipid binding (GO:0008289);;	K09338|0|mus:103975665|K09338 homeobox-leucine zipper protein | (RefSeq) homeobox-leucine zipper protein HOX32-like	--	--	--	START domain;; MEKHLA domain;; Homeobox domain	Homeobox-leucine zipper protein HOX32 OS=Oryza sativa subsp. japonica OX=39947 GN=HOX32 PE=2 SV=1	K	Transcription	PREDICTED: homeobox-leucine zipper protein HOX32-like [Musa acuminata subsp. malaccensis]	molecular function: binding (GO:0005488);; cellular component: cell (GO:0005623);; cellular component: organelle (GO:0043226);; cellular component: cell part (GO:0044464);; biological process: biological regulation (GO:0065007)
Ma03_g06320	Ma03_g06320	20.071766	1924	20.422065	2197	19.267062	1892	11.196621	1063	9.0803	915	9.076768	888	1.86E-34	-1.153801559	down	--	--	--	--	--	--	--	--	--	S	Function unknown	PREDICTED: uncharacterized protein LOC103977488 [Musa acuminata subsp. malaccensis]	--
Ma04_g21450	Ma04_g21450	13.377641	1126	15.309878	1457	13.513179	1165	4.288994	362	4.881568	434	4.209624	363	3.78E-57	-1.767412392	down	[M]	Cell wall/membrane/envelope biogenesis	Biological Process: polysaccharide biosynthetic process (GO:0000271);; Cellular Component: Golgi apparatus (GO:0005794);; Molecular Function: transferase activity, transferring glycosyl groups (GO:0016757);;	--	--	--	--	Glycosyl transferase family 8	Probable galacturonosyltransferase-like 4 OS=Arabidopsis thaliana OX=3702 GN=GATL4 PE=2 SV=1	M	Cell wall/membrane/envelope biogenesis	PREDICTED: probable galacturonosyltransferase-like 3 [Musa acuminata subsp. malaccensis]	biological process: metabolic process (GO:0008152);; biological process: single-organism process (GO:0044699);; cellular component: cell (GO:0005623);; cellular component: organelle (GO:0043226);; cellular component: cell part (GO:0044464);; molecular function: catalytic activity (GO:0003824)
Ma04_g32260	Ma04_g32260	3.564965	374	3.208689	380	3.702708	397	1.099147	116	0.93734	104	1.415138	152	3.28E-20	-1.681616184	down	[T]	Signal transduction mechanisms	--	--	--	--	--	Protein kinase domain;; Protein tyrosine kinase;; Universal stress protein family	Probable receptor-like serine/threonine-protein kinase At5g57670 OS=Arabidopsis thaliana OX=3702 GN=At5g57670 PE=2 SV=1	T	Signal transduction mechanisms	PREDICTED: probable receptor-like serine/threonine-protein kinase At5g57670 isoform X1 [Musa acuminata subsp. malaccensis]	--
Ma07_g27340	Ma07_g27340	2.563677	83	3.573273	131	4.326011	144	0.476374	16	0.709916	25	0.311416	11	6.00E-14	-2.589373205	down	--	--	Molecular Function: DNA binding (GO:0003677);; Biological Process: transcription, DNA-templated (GO:0006351);;	--	--	--	--	WRKY DNA -binding domain	WRKY transcription factor SUSIBA2 OS=Hordeum vulgare OX=4513 GN=WRKY46 PE=1 SV=1	--	--	PREDICTED: WRKY transcription factor SUSIBA2-like [Musa acuminata subsp. malaccensis]	molecular function: binding (GO:0005488);; biological process: metabolic process (GO:0008152);; biological process: cellular process (GO:0009987)
Ma06_g22130	Ma06_g22130	3016.263428	165053	3093.759766	191513	3156.647949	176917	1450.27063	79582	1532.620728	88626	1577.319092	88272	1.80E-100	-1.148407819	down	--	--	Biological Process: response to light stimulus (GO:0009416);; Cellular Component: photosystem I (GO:0009522);; Cellular Component: photosystem II (GO:0009523);; Cellular Component: chloroplast thylakoid membrane (GO:0009535);; Biological Process: photosynthesis, light harvesting in photosystem I (GO:0009768);; Cellular Component: chloroplast envelope (GO:0009941);; Cellular Component: plastoglobu…	K08908|0|mus:103988627|K08908 light-harvesting complex I chlorophyll a/b binding protein 2 | (RefSeq) chlorophyll a-b binding protein 7, chloroplastic-like	Photosynthesis - antenna proteins (ko00196)	--	--	Chlorophyll A-B binding protein	Chlorophyll a-b binding protein 7, chloroplastic OS=Solanum lycopersicum OX=4081 GN=CAB7 PE=3 SV=1	S	Function unknown	PREDICTED: chlorophyll a-b binding protein 7, chloroplastic-like [Musa acuminata subsp. malaccensis]	biological process: response to stimulus (GO:0050896);; cellular component: cell (GO:0005623);; cellular component: membrane (GO:0016020);; cellular component: macromolecular complex (GO:0032991);; cellular component: membrane part (GO:0044425);; cellular component: cell part (GO:0044464);; cellular component: organelle (GO:0043226);; cellular component: organelle part (GO:0044422);; biological p…
Ma03_g15840	Ma03_g15840	2.034877	194	2.401427	259	1.987091	194	0.789071	76	1.012484	102	0.907525	89	3.88E-10	-1.321417167	down	[P]	Inorganic ion transport and metabolism	Molecular Function: secondary active sulfate transmembrane transporter activity (GO:0008271);; Cellular Component: chloroplast (GO:0009507);; Cellular Component: integral component of membrane (GO:0016021);; Biological Process: sulfate transmembrane transport (GO:1902358);;	K17471|0|mus:103978326|K17471 sulfate transporter 3 | (RefSeq) sulfate transporter 3.1	--	[P]	Inorganic ion transport and metabolism	Sulfate permease family;; STAS domain	Sulfate transporter 3.1 OS=Arabidopsis thaliana OX=3702 GN=SULTR3;1 PE=2 SV=1	P	Inorganic ion transport and metabolism	PREDICTED: sulfate transporter 3.1 [Musa acuminata subsp. malaccensis]	biological process: single-organism process (GO:0044699);; biological process: localization (GO:0051179);; molecular function: transporter activity (GO:0005215);; cellular component: cell (GO:0005623);; cellular component: organelle (GO:0043226);; cellular component: cell part (GO:0044464);; cellular component: membrane (GO:0016020);; cellular component: membrane part (GO:0044425)
Ma09_g13560	Ma09_g13560	42.460102	8237	45.044609	9886	43.622051	8668	25.027958	4869	23.035158	4723	22.744139	4513	2.90E-64	-1.015041939	down	--	--	Molecular Function: DNA binding (GO:0003677);; Cellular Component: nucleus (GO:0005634);; Biological Process: regulation of transcription, DNA-templated (GO:0006355);; Biological Process: auxin-activated signaling pathway (GO:0009734);;	--	--	--	--	Auxin response factor;; B3 DNA binding domain;; AUX/IAA family	Auxin response factor 5 OS=Oryza sativa subsp. japonica OX=39947 GN=ARF5 PE=2 SV=2	K	Transcription	PREDICTED: auxin response factor 19-like [Musa acuminata subsp. malaccensis]	molecular function: binding (GO:0005488);; cellular component: cell (GO:0005623);; cellular component: organelle (GO:0043226);; cellular component: cell part (GO:0044464);; biological process: biological regulation (GO:0065007);; biological process: cellular process (GO:0009987);; biological process: signaling (GO:0023052);; biological process: single-organism process (GO:0044699);; biological pr…
Ma07_g27720	Ma07_g27720	4.572377	115	3.489846	99	5.335122	137	2.224193	56	1.358109	36	1.301511	34	1.75E-06	-1.464672048	down	--	--	--	--	--	--	--	Protein of unknown function, DUF538	--	S	Function unknown	PREDICTED: uncharacterized protein LOC103992884 [Musa acuminata subsp. malaccensis]	--
Ma06_g28150	Ma06_g28150	1.158915	93	1.354714	123	1.228568	101	0.467357	38	0.431205	37	0.73916	61	4.63E-05	-1.220924755	down	--	--	--	--	--	--	--	Protein of unknown function (DUF1005)	--	S	Function unknown	PREDICTED: uncharacterized protein LOC103989135 [Musa acuminata subsp. malaccensis]	--
Ma08_g26680	Ma08_g26680	5.981761	480	7.540163	685	7.792208	641	14.546822	1171	16.957737	1438	18.641701	1530	3.07E-17	1.091773606	up	--	--	Molecular Function: transcription factor activity, sequence-specific DNA binding (GO:0003700);; Cellular Component: nucleus (GO:0005634);; Biological Process: regulation of transcription, DNA-templated (GO:0006355);; Molecular Function: sequence-specific DNA binding (GO:0043565);;	K09338|0|mus:103996230|K09338 homeobox-leucine zipper protein | (RefSeq) homeobox-leucine zipper protein HOX16	--	[K]	Transcription	Homeobox domain;; Homeobox associated leucine zipper	Homeobox-leucine zipper protein HOX16 OS=Oryza sativa subsp. japonica OX=39947 GN=HOX16 PE=2 SV=1	K	Transcription	PREDICTED: homeobox-leucine zipper protein HOX16 [Musa acuminata subsp. malaccensis]	biological process: biological regulation (GO:0065007);; molecular function: nucleic acid binding transcription factor activity (GO:0001071);; cellular component: cell (GO:0005623);; cellular component: organelle (GO:0043226);; cellular component: cell part (GO:0044464);; molecular function: binding (GO:0005488)
Ma07_g08860	Ma07_g08860	6.362978	220	4.02505	158	4.788746	170	0.153596	6	0.385465	15	0.27881	10	4.06E-31	-3.83999362	down	--	--	--	--	--	[K]	Transcription	GATA zinc finger	GATA transcription factor 21 OS=Arabidopsis thaliana OX=3702 GN=GATA21 PE=1 SV=2	K	Transcription	PREDICTED: putative GATA transcription factor 22 [Musa acuminata subsp. malaccensis]	--
Ma05_g03740	Ma05_g03740	0.428531	34	0.446486	40	0.596875	48	1.223234	97	1.685826	140	1.444036	116	3.84E-06	1.342213204	up	[R]	General function prediction only	Molecular Function: protein kinase activity (GO:0004672);; Biological Process: cellular process (GO:0009987);; Cellular Component: intracellular part (GO:0044424);;	--	--	[R]	General function prediction only	Protein kinase domain;; Protein tyrosine kinase	Serine/threonine-protein kinase WAG2 OS=Arabidopsis thaliana OX=3702 GN=WAG2 PE=2 SV=1	T	Signal transduction mechanisms	PREDICTED: serine/threonine-protein kinase WAG2-like [Musa acuminata subsp. malaccensis]	biological process: metabolic process (GO:0008152);; biological process: cellular process (GO:0009987);; molecular function: catalytic activity (GO:0003824);; cellular component: cell (GO:0005623);; cellular component: cell part (GO:0044464)
Ma09_g29970	Ma09_g29970	11.107359	607	10.582025	626	10.525855	589	3.908057	215	3.715961	215	3.895584	206	2.25E-35	-1.594405173	down	--	--	--	--	--	[S]	Function unknown	ELMO/CED-12 family	--	S	Function unknown	PREDICTED: ELMO domain-containing protein A isoform X1 [Musa acuminata subsp. malaccensis]	--
Ma10_g14700	Ma10_g14700	17.898928	756	15.297051	731	15.78743	683	8.685748	368	7.979471	357	8.793944	380	2.00E-18	-1.059404794	down	--	--	Molecular Function: motor activity (GO:0003774);; Cellular Component: myosin complex (GO:0016459);;	--	--	--	--	Unconventional myosin tail, actin- and lipid-binding	--	S	Function unknown	PREDICTED: myosin ID heavy chain-like [Musa acuminata subsp. malaccensis]	molecular function: catalytic activity (GO:0003824);; cellular component: cell (GO:0005623);; cellular component: macromolecular complex (GO:0032991);; cellular component: organelle (GO:0043226);; cellular component: organelle part (GO:0044422);; cellular component: cell part (GO:0044464)
Ma08_g21570	Ma08_g21570	13.981113	1038	13.778511	1157	13.681204	1040	1.715159	128	2.288242	180	2.104198	160	5.93E-111	-2.848232048	down	--	--	--	--	--	[O]	Posttranslational modification, protein turnover, chaperones	Protein of unknown function (DUF1117);; zinc-ribbon;; Ring finger domain;; Zinc finger, C3HC4 type (RING finger);; RING-like zinc finger;; Zinc finger, C3HC4 type (RING finger)	E3 ubiquitin-protein ligase RDUF2 OS=Arabidopsis thaliana OX=3702 GN=DURF2 PE=1 SV=1	O	Posttranslational modification, protein turnover, chaperones	PREDICTED: E3 ubiquitin-protein ligase RDUF1-like [Musa acuminata subsp. malaccensis]	--
Ma05_g01290	Ma05_g01290	1.799032	104	2.020307	132	1.165218	69	0.206363	12	0.324372	20	0.300807	18	6.24E-12	-2.418564467	down	--	--	--	--	--	--	--	F-box-like;; F-box domain	F-box protein At5g49610 OS=Arabidopsis thaliana OX=3702 GN=At5g49610 PE=1 SV=1	S	Function unknown	PREDICTED: F-box protein At5g49610-like [Musa acuminata subsp. malaccensis]	--
Ma07_g18640	Ma07_g18640	41.234703	2627	43.592655	3142	42.943382	2802	12.024616	769	11.76855	793	11.479841	748	2.85E-157	-1.976138232	down	--	--	Molecular Function: magnesium ion binding (GO:0000287);; Biological Process: metabolic process (GO:0008152);; Molecular Function: terpene synthase activity (GO:0010333);;	--	--	--	--	Terpene synthase family, metal binding domain;; Terpene synthase, N-terminal domain	Alpha-humulene synthase OS=Zingiber zerumbet OX=311405 GN=ZSS1 PE=1 SV=1	S	Function unknown	PREDICTED: alpha-humulene synthase-like [Musa acuminata subsp. malaccensis]	molecular function: binding (GO:0005488);; biological process: metabolic process (GO:0008152);; molecular function: catalytic activity (GO:0003824)
Ma03_g19410	Ma03_g19410	3.333765	438	3.995249	593	3.562899	475	1.49856	198	1.107174	155	1.206049	161	6.14E-24	-1.606651695	down	--	--	--	--	--	--	--	--	--	S	Function unknown	PREDICTED: uncharacterized protein LOC103979450 [Musa acuminata subsp. malaccensis]	--
Ma07_g11470	Ma07_g11470	4.235368	288	3.99208	307	3.777334	263	1.804362	123	0.994415	72	1.206661	84	5.01E-14	-1.649485274	down	[G]	Carbohydrate transport and metabolism	Molecular Function: trehalose-phosphatase activity (GO:0004805);; Biological Process: trehalose biosynthetic process (GO:0005992);; Biological Process: dephosphorylation (GO:0016311);;	K01087|0|mus:103991428|K01087 trehalose 6-phosphate phosphatase [EC:3.1.3.12] | (RefSeq) probable trehalose-phosphate phosphatase 6	Starch and sucrose metabolism (ko00500)	[G]	Carbohydrate transport and metabolism	Trehalose-phosphatase	Probable trehalose-phosphate phosphatase 6 OS=Oryza sativa subsp. japonica OX=39947 GN=TPP6 PE=2 SV=1	G	Carbohydrate transport and metabolism	PREDICTED: probable trehalose-phosphate phosphatase 6 [Musa acuminata subsp. malaccensis]	biological process: metabolic process (GO:0008152);; biological process: cellular process (GO:0009987);; molecular function: catalytic activity (GO:0003824);; biological process: single-organism process (GO:0044699)
Ma11_g11390	Ma11_g11390	0.964563	150	0.785799	138	1.021819	163	2.263606	353	2.689217	441	2.267515	360	1.92E-12	1.225253828	up	--	--	--	--	--	--	--	Protein of unknown function (DUF632);; Protein of unknown function (DUF630)	Nitrate regulatory gene2 protein OS=Arabidopsis thaliana OX=3702 GN=NRG2 PE=1 SV=1	S	Function unknown	PREDICTED: uncharacterized protein LOC103971317 [Musa acuminata subsp. malaccensis]	--
Ma05_g12250	Ma05_g12250	3.919268	47	2.963109	40	3.016104	37	7.833593	93	9.280591	116	9.265656	113	3.55E-05	1.195877701	up	--	--	--	--	--	--	--	--	--	--	--	--	--
Ma04_g08610	Ma04_g08610	1.726476	146	1.990791	190	1.615068	140	0.464342	40	0.361739	33	0.54429	47	3.52E-14	-1.965902738	down	--	--	Cellular Component: membrane (GO:0016020);;	--	--	--	--	GDSL/SGNH-like Acyl-Esterase family found in Pmr5 and Cas1p;; PMR5 N terminal Domain	Protein trichome birefringence-like 1 OS=Arabidopsis thaliana OX=3702 GN=TBL1 PE=2 SV=1	S	Function unknown	PREDICTED: protein trichome birefringence-like 42 [Musa acuminata subsp. malaccensis]	cellular component: membrane (GO:0016020)
Ma07_g27030	Ma07_g27030	6.81672	984	7.119188	1162	7.965212	1177	17.90476	2591	16.389875	2499	17.037798	2514	6.83E-40	1.094432037	up	--	--	--	--	--	--	--	--	F-box protein At2g16365 OS=Arabidopsis thaliana OX=3702 GN=At2g16365 PE=2 SV=2	S	Function unknown	PREDICTED: uncharacterized protein LOC103992825 isoform X1 [Musa acuminata subsp. malaccensis]	--
Ma09_g01370	Ma09_g01370	2.441245	92	1.961935	84	2.012051	78	6.960478	262	8.916914	354	6.750215	259	4.58E-15	1.62772942	up	--	--	Molecular Function: transcription factor activity, sequence-specific DNA binding (GO:0003700);; Biological Process: regulation of transcription, DNA-templated (GO:0006355);; Molecular Function: sequence-specific DNA binding (GO:0043565);;	--	--	--	--	WRKY DNA -binding domain	Probable WRKY transcription factor 75 OS=Arabidopsis thaliana OX=3702 GN=WRKY75 PE=2 SV=1	K	Transcription	PREDICTED: probable WRKY transcription factor 43 [Musa acuminata subsp. malaccensis]	biological process: biological regulation (GO:0065007);; molecular function: nucleic acid binding transcription factor activity (GO:0001071);; molecular function: binding (GO:0005488)
Ma07_g11890	Ma07_g11890	3.749795	118	3.453881	123	4.252755	137	11.926069	375	10.461808	347	9.16595	294	1.07E-12	1.296118336	up	[J]	Translation, ribosomal structure and biogenesis	Molecular Function: RNA binding (GO:0003723);; Molecular Function: structural constituent of ribosome (GO:0003735);; Biological Process: translation (GO:0006412);; Cellular Component: small ribosomal subunit (GO:0015935);;	K02958|1.26676e-104|mus:103991462|K02958 small subunit ribosomal protein S15e | (RefSeq) 40S ribosomal protein S15-like	Ribosome (ko03010)	[J]	Translation, ribosomal structure and biogenesis	Ribosomal protein S19	40S ribosomal protein S15 OS=Elaeis oleifera OX=80265 GN=RPS15 PE=2 SV=1	J	Translation, ribosomal structure and biogenesis	PREDICTED: 40S ribosomal protein S15-like [Musa acuminata subsp. malaccensis]	molecular function: binding (GO:0005488);; molecular function: structural molecule activity (GO:0005198);; biological process: metabolic process (GO:0008152);; biological process: cellular process (GO:0009987);; cellular component: cell (GO:0005623);; cellular component: macromolecular complex (GO:0032991);; cellular component: organelle (GO:0043226);; cellular component: organelle part (GO:00444…
Ma10_g20660	Ma10_g20660	0.455606	38	0.414411	39	0.284494	25	0.733691	61	1.119634	98	1.316783	111	0.00056464	1.189965172	up	--	--	Molecular Function: transferase activity, transferring acyl groups other than amino-acyl groups (GO:0016747);;	--	--	--	--	Transferase family	Omega-hydroxypalmitate O-feruloyl transferase OS=Arabidopsis thaliana OX=3702 GN=HHT1 PE=1 SV=1	S	Function unknown	PREDICTED: omega-hydroxypalmitate O-feruloyl transferase-like [Musa acuminata subsp. malaccensis]	molecular function: catalytic activity (GO:0003824)
Ma09_g12750	Ma09_g12750	0.467885	42	0.621013	63	0.556485	51	1.298549	116	1.522897	143	1.606996	146	3.43E-06	1.219781865	up	[L]	Replication, recombination and repair	Molecular Function: nucleic acid binding (GO:0003676);; Molecular Function: catalytic activity (GO:0003824);; Biological Process: DNA replication (GO:0006260);;	K02335|0|mus:103998110|K02335 DNA polymerase I [EC:2.7.7.7] | (RefSeq) DNA polymerase I A, chloroplastic/mitochondrial-like	Purine metabolism (ko00230);; Pyrimidine metabolism (ko00240);; DNA replication (ko03030);; Base excision repair (ko03410);; Nucleotide excision repair (ko03420);; Homologous recombination (ko03440)	[R]	General function prediction only	DNA polymerase family A	DNA polymerase I A, chloroplastic OS=Oryza sativa subsp. japonica OX=39947 GN=Os08g0175300 PE=2 SV=1	L	Replication, recombination and repair	PREDICTED: DNA polymerase I A, chloroplastic/mitochondrial-like, partial [Musa acuminata subsp. malaccensis]	molecular function: binding (GO:0005488);; molecular function: catalytic activity (GO:0003824);; biological process: metabolic process (GO:0008152);; biological process: cellular process (GO:0009987)
Ma03_g06360	Ma03_g06360	0.994704	91	1.054201	109	1.336898	125	0.501608	46	0.307948	30	0.300393	28	1.86E-07	-1.608148068	down	--	--	Cellular Component: membrane (GO:0016020);;	--	--	--	--	--	--	S	Function unknown	PREDICTED: uncharacterized protein LOC103977492 [Musa acuminata subsp. malaccensis]	cellular component: membrane (GO:0016020)
Ma03_g19080	Ma03_g19080	14.284022	655	14.531828	753	11.227547	527	6.656578	306	6.909111	335	6.660553	312	5.21E-15	-1.097512061	down	[P]	Inorganic ion transport and metabolism	Molecular Function: superoxide dismutase activity (GO:0004784);; Cellular Component: mitochondrial matrix (GO:0005759);; Biological Process: removal of superoxide radicals (GO:0019430);; Molecular Function: metal ion binding (GO:0046872);; Biological Process: oxidation-reduction process (GO:0055114);;	K04564|9.34822e-178|mus:103978610|K04564 superoxide dismutase, Fe-Mn family [EC:1.15.1.1] | (RefSeq) MSD1B-1; superoxide dismutase [Mn], mitochondrial	Peroxisome (ko04146)	[P]	Inorganic ion transport and metabolism	Iron/manganese superoxide dismutases, C-terminal domain;; Iron/manganese superoxide dismutases, alpha-hairpin domain	Superoxide dismutase [Mn] 3.1, mitochondrial OS=Zea mays OX=4577 GN=SODA.4 PE=2 SV=1	P	Inorganic ion transport and metabolism	PREDICTED: superoxide dismutase [Mn], mitochondrial [Musa acuminata subsp. malaccensis]	biological process: metabolic process (GO:0008152);; biological process: cellular process (GO:0009987);; biological process: single-organism process (GO:0044699);; biological process: response to stimulus (GO:0050896);; biological process: detoxification (GO:0098754);; molecular function: catalytic activity (GO:0003824);; molecular function: antioxidant activity (GO:0016209);; cellular component:…
Ma04_g02000	Ma04_g02000	49.89444	4129	53.882931	5044	55.122398	4672	11.946415	992	7.55381	661	8.451559	716	2.99E-97	-2.60464249	down	--	--	Cellular Component: mitochondrion (GO:0005739);; Molecular Function: transferase activity, transferring acyl groups other than amino-acyl groups (GO:0016747);;	K13065|0|mus:103980297|K13065 shikimate O-hydroxycinnamoyltransferase [EC:2.3.1.133] | (RefSeq) shikimate O-hydroxycinnamoyltransferase-like	Phenylpropanoid biosynthesis (ko00940);; Flavonoid biosynthesis (ko00941);; Stilbenoid, diarylheptanoid and gingerol biosynthesis (ko00945)	--	--	Transferase family	Hydroxycinnamoyltransferase 1 OS=Oryza sativa subsp. japonica OX=39947 GN=HCT1 PE=2 SV=1	S	Function unknown	PREDICTED: shikimate O-hydroxycinnamoyltransferase-like [Musa acuminata subsp. malaccensis]	cellular component: cell (GO:0005623);; cellular component: organelle (GO:0043226);; cellular component: cell part (GO:0044464);; molecular function: catalytic activity (GO:0003824)
Ma07_g02930	Ma07_g02930	1.577018	100	2.004668	144	1.411588	92	0.249411	16	0	0	0.031002	3	0.004775359	-1.714582073	down	--	--	--	--	--	--	--	IQ calmodulin-binding motif	Protein IQ-DOMAIN 14 OS=Arabidopsis thaliana OX=3702 GN=IQD14 PE=1 SV=1	S	Function unknown	PREDICTED: protein IQ-DOMAIN 14 [Musa acuminata subsp. malaccensis]	--
Ma09_g14900	Ma09_g14900	36.76564	4939	38.832668	5902	37.071529	5101	160.801483	21662	147.305359	20911	155.55249	21370	2.53E-259	1.907197393	up	[C]	Energy production and conversion	Biological Process: nitric oxide biosynthetic process (GO:0006809);; Molecular Function: nitrate reductase (NADH) activity (GO:0009703);; Molecular Function: heme binding (GO:0020037);; Biological Process: electron transport chain (GO:0022900);; Molecular Function: molybdenum ion binding (GO:0030151);; Biological Process: nitrate assimilation (GO:0042128);; Molecular Function: molybdopterin cofac…	K10534|0|mus:103998006|K10534 nitrate reductase (NAD(P)H) [EC:1.7.1.1 1.7.1.2 1.7.1.3] | (RefSeq) nitrate reductase [NADH]	Nitrogen metabolism (ko00910)	[C]	Energy production and conversion	Oxidoreductase molybdopterin binding domain;; Mo-co oxidoreductase dimerisation domain;; Oxidoreductase FAD-binding domain;; Oxidoreductase NAD-binding domain;; Cytochrome b5-like Heme/Steroid binding domain	Nitrate reductase [NADH] 1 OS=Oryza sativa subsp. japonica OX=39947 GN=NIA1 PE=2 SV=3	C	Energy production and conversion	PREDICTED: nitrate reductase [NADH] [Musa acuminata subsp. malaccensis]	biological process: metabolic process (GO:0008152);; biological process: cellular process (GO:0009987);; biological process: single-organism process (GO:0044699);; molecular function: catalytic activity (GO:0003824);; molecular function: binding (GO:0005488)
Ma04_g11690	Ma04_g11690	4.09264	303	3.721848	312	4.420633	335	18.545324	1376	14.419942	1127	16.839909	1274	8.76E-53	1.87345207	up	--	--	--	--	--	--	--	BRO1-like domain	--	S	Function unknown	PREDICTED: uncharacterized protein LOC103981214 isoform X1 [Musa acuminata subsp. malaccensis]	--
Ma10_g04730	Ma10_g04730	12.523845	1741	13.912309	2188	13.452856	1916	0.659079	92	0.689459	102	0.836631	119	1.23E-270	-4.263816012	down	--	--	--	K10405|0|mus:104000012|K10405 kinesin family member C1 | (RefSeq) kinesin-5-like	--	[Z]	Cytoskeleton	Kinesin motor domain;; Microtubule binding	Kinesin-like protein KIN-14H OS=Oryza sativa subsp. japonica OX=39947 GN=KIN14H PE=2 SV=1	Z	Cytoskeleton	PREDICTED: kinesin-5-like [Musa acuminata subsp. malaccensis]	--
Ma03_g27110	Ma03_g27110	2.380589	224	2.182813	232	2.078251	200	1.150806	109	0.814056	81	0.81318	78	5.81E-10	-1.336913083	down	[S]	Function unknown	--	--	--	--	--	--	IQ domain-containing protein IQM1 OS=Arabidopsis thaliana OX=3702 GN=IQM1 PE=1 SV=1	S	Function unknown	PREDICTED: IQ domain-containing protein IQM1-like [Musa acuminata subsp. malaccensis]	--
Ma07_g25820	Ma07_g25820	12.926218	481	12.656751	533	13.485426	514	30.387722	1134	30.741121	1209	29.39089	1118	1.18E-29	1.076439074	up	[J]	Translation, ribosomal structure and biogenesis	Molecular Function: translation initiation factor activity (GO:0003743);; Biological Process: translational initiation (GO:0006413);;	K03236|3.02896e-73|mus:103992725|K03236 translation initiation factor 1A | (RefSeq) eukaryotic translation initiation factor 1A-like	RNA transport (ko03013)	[J]	Translation, ribosomal structure and biogenesis	Translation initiation factor 1A / IF-1	Eukaryotic translation initiation factor 1A OS=Onobrychis viciifolia OX=3882 PE=2 SV=2	J	Translation, ribosomal structure and biogenesis	PREDICTED: eukaryotic translation initiation factor 1A-like [Musa acuminata subsp. malaccensis]	biological process: metabolic process (GO:0008152);; biological process: cellular process (GO:0009987);; molecular function: binding (GO:0005488)
Ma08_g03470	Ma08_g03470	18.042723	977	17.337269	1062	18.459892	1023	2.769795	151	2.706378	155	3.587606	199	3.67E-93	-2.659552216	down	--	--	Molecular Function: DNA binding (GO:0003677);; Molecular Function: transcription factor activity, sequence-specific DNA binding (GO:0003700);; Cellular Component: nucleus (GO:0005634);; Biological Process: regulation of transcription, DNA-templated (GO:0006355);;	K09286|5.52972e-83|mus:103993939|K09286 EREBP-like factor | (RefSeq) ethylene-responsive transcription factor 4-like	--	--	--	AP2 domain	Ethylene-responsive transcription factor 4 OS=Nicotiana sylvestris OX=4096 GN=ERF4 PE=2 SV=1	K	Transcription	PREDICTED: ethylene-responsive transcription factor 4-like [Musa acuminata subsp. malaccensis]	molecular function: binding (GO:0005488);; biological process: biological regulation (GO:0065007);; molecular function: nucleic acid binding transcription factor activity (GO:0001071);; cellular component: cell (GO:0005623);; cellular component: organelle (GO:0043226);; cellular component: cell part (GO:0044464)
Ma07_g12870	Ma07_g12870	3.920132	411	3.725462	441	3.712604	398	0.928669	98	1.087043	121	1.391412	149	4.36E-25	-1.815505149	down	--	--	--	--	--	--	--	Weak chloroplast movement under blue light	Protein WEAK CHLOROPLAST MOVEMENT UNDER BLUE LIGHT 1 OS=Arabidopsis thaliana OX=3702 GN=WEB1 PE=1 SV=1	S	Function unknown	PREDICTED: protein WEAK CHLOROPLAST MOVEMENT UNDER BLUE LIGHT 1-like [Musa acuminata subsp. malaccensis]	--
Ma03_g17420	Ma03_g17420	5.247413	290	4.520113	282	4.944814	280	2.224744	124	1.554277	91	1.879907	107	4.42E-14	-1.45754499	down	--	--	Molecular Function: hydrolase activity, hydrolyzing O-glycosyl compounds (GO:0004553);; Cellular Component: integral component of membrane (GO:0016021);; Molecular Function: polysaccharide binding (GO:0030247);; Cellular Component: anchored component of plasma membrane (GO:0046658);;	--	--	--	--	X8 domain	Glucan endo-1,3-beta-glucosidase 1 OS=Arabidopsis thaliana OX=3702 GN=At1g11820 PE=1 SV=3	S	Function unknown	PREDICTED: PLASMODESMATA CALLOSE-BINDING PROTEIN 3-like isoform X1 [Musa acuminata subsp. malaccensis]	molecular function: catalytic activity (GO:0003824);; cellular component: membrane (GO:0016020);; cellular component: membrane part (GO:0044425);; molecular function: binding (GO:0005488);; cellular component: cell (GO:0005623);; cellular component: cell part (GO:0044464)
Ma08_g23680	Ma08_g23680	11.611947	800	11.426358	891	11.265113	795	4.526718	313	3.332663	243	3.676455	259	9.90E-39	-1.68001306	down	--	--	Cellular Component: integral component of membrane (GO:0016021);;	--	--	--	--	Salt stress response/antifungal	Cysteine-rich repeat secretory protein 60 OS=Arabidopsis thaliana OX=3702 GN=CRRSP60 PE=1 SV=1	U	Intracellular trafficking, secretion, and vesicular transport	PREDICTED: cysteine-rich repeat secretory protein 12-like [Musa acuminata subsp. malaccensis]	cellular component: membrane (GO:0016020);; cellular component: membrane part (GO:0044425)
Musa_acuminata_newGene_3244	--	1.238539	65	1.409769	83	1.745791	93	0.407043	22	0.335774	19	0.578357	31	1.27E-06	-1.663530243	down	--	--	--	--	--	--	--	--	--	--	--	--	--
Ma08_g31370	Ma08_g31370	1.496514	137	1.584988	164	1.533551	144	0.21238	20	0.311232	30	0.412918	39	1.07E-15	-2.261224559	down	[Q]	Secondary metabolites biosynthesis, transport and catabolism	Biological Process: fatty acid biosynthetic process (GO:0006633);; Cellular Component: integral component of membrane (GO:0016021);; Molecular Function: transferase activity, transferring acyl groups other than amino-acyl groups (GO:0016747);;	K15397|0|mus:103995807|K15397 3-ketoacyl-CoA synthase [EC:2.3.1.199] | (RefSeq) 3-ketoacyl-CoA synthase 6-like	Fatty acid elongation (ko00062)	--	--	FAE1/Type III polyketide synthase-like protein;; 3-Oxoacyl-[acyl-carrier-protein (ACP)] synthase III C terminal;; Chalcone and stilbene synthases, C-terminal domain;; Chalcone and stilbene synthases, N-terminal domain	3-ketoacyl-CoA synthase 6 OS=Arabidopsis thaliana OX=3702 GN=CUT1 PE=1 SV=1	I	Lipid transport and metabolism	PREDICTED: 3-ketoacyl-CoA synthase 6-like [Musa acuminata subsp. malaccensis]	biological process: metabolic process (GO:0008152);; biological process: cellular process (GO:0009987);; biological process: single-organism process (GO:0044699);; cellular component: membrane (GO:0016020);; cellular component: membrane part (GO:0044425);; molecular function: catalytic activity (GO:0003824)
Ma08_g26760	Ma08_g26760	39.078957	1981	38.636734	2216	34.765831	1805	98.199402	4991	79.993896	4285	79.178909	4105	4.81E-30	1.057119752	up	--	--	Cellular Component: integral component of membrane (GO:0016021);;	K13347|1.11257e-122|mus:103996223|K13347 peroxisomal membrane protein 2 | (RefSeq) peroxisomal membrane protein PMP22-like	Peroxisome (ko04146)	[R]	General function prediction only	Mpv17 / PMP22 family	Peroxisomal membrane protein PMP22 OS=Arabidopsis thaliana OX=3702 GN=PMP22 PE=1 SV=1	S	Function unknown	PREDICTED: peroxisomal membrane protein PMP22-like [Musa acuminata subsp. malaccensis]	cellular component: membrane (GO:0016020);; cellular component: membrane part (GO:0044425)
Ma05_g14840	Ma05_g14840	12.460854	1378	12.121002	1516	12.167849	1378	7.405332	821	7.056467	825	5.319607	602	2.59E-17	-1.010895045	down	--	--	Cellular Component: plastid (GO:0009536);;	--	--	--	--	Protein of unknown function (DUF1336)	--	S	Function unknown	PREDICTED: uncharacterized protein LOC103984978 isoform X2 [Musa acuminata subsp. malaccensis]	cellular component: cell (GO:0005623);; cellular component: organelle (GO:0043226);; cellular component: cell part (GO:0044464)
Ma03_g31660	Ma03_g31660	7.751166	248	9.088128	328	7.443397	243	2.77747	89	2.625559	89	2.607039	85	2.56E-18	-1.678636079	down	--	--	Biological Process: metal ion transport (GO:0030001);; Molecular Function: metal ion binding (GO:0046872);;	--	--	--	--	Heavy-metal-associated domain	--	S	Function unknown	PREDICTED: protein PYRICULARIA ORYZAE RESISTANCE 21-like [Musa acuminata subsp. malaccensis]	biological process: localization (GO:0051179);; molecular function: binding (GO:0005488)
Ma04_g07320	Ma04_g07320	3.85445	506	3.779284	561	3.7892	510	8.083064	1064	9.481192	1315	9.814129	1317	1.46E-24	1.122532545	up	--	--	Biological Process: transcription, DNA-templated (GO:0006351);;	--	--	--	--	GRAS domain family	Scarecrow-like protein 4 OS=Arabidopsis thaliana OX=3702 GN=SCL4 PE=1 SV=1	K	Transcription	PREDICTED: scarecrow-like protein 4 [Musa acuminata subsp. malaccensis]	biological process: metabolic process (GO:0008152);; biological process: cellular process (GO:0009987)
Ma02_g19880	Ma02_g19880	3.373779	283	3.329986	316	3.041754	261	0.365607	31	0.301879	27	0.260599	23	2.33E-47	-3.348027573	down	[M]	Cell wall/membrane/envelope biogenesis	Biological Process: metabolic process (GO:0008152);; Molecular Function: hydrolase activity, acting on ester bonds (GO:0016788);;	K01114|0|mus:103975225|K01114 phospholipase C [EC:3.1.4.3] | (RefSeq) non-specific phospholipase C4	Inositol phosphate metabolism (ko00562);; Glycerophospholipid metabolism (ko00564);; Ether lipid metabolism (ko00565)	--	--	Phosphoesterase family	Non-specific phospholipase C4 OS=Arabidopsis thaliana OX=3702 GN=NPC4 PE=1 SV=1	M	Cell wall/membrane/envelope biogenesis	PREDICTED: non-specific phospholipase C4 [Musa acuminata subsp. malaccensis]	biological process: metabolic process (GO:0008152);; molecular function: catalytic activity (GO:0003824)
Ma11_g25090	Ma11_g25090	10.497569	566	9.322629	569	9.766411	540	4.061376	220	3.428068	196	3.626004	200	1.93E-28	-1.517414145	down	--	--	Molecular Function: protein dimerization activity (GO:0046983);;	--	--	--	--	--	Transcription factor IBH1 OS=Arabidopsis thaliana OX=3702 GN=IBH1 PE=1 SV=1	K	Transcription	PREDICTED: transcription factor IBH1-like [Musa acuminata subsp. malaccensis]	molecular function: binding (GO:0005488)
Ma10_g30320	Ma10_g30320	30.336809	1296	30.246891	1462	31.238422	1367	116.285133	4980	95.069458	4291	89.389633	3904	1.57E-62	1.570725144	up	--	--	--	K13993|1.41098e-89|mus:103969635|K13993 HSP20 family protein | (RefSeq) heat shock 22 kDa protein, mitochondrial isoform X2	Protein processing in endoplasmic reticulum (ko04141)	[O]	Posttranslational modification, protein turnover, chaperones	Hsp20/alpha crystallin family	24.1 kDa heat shock protein, mitochondrial OS=Oryza sativa subsp. japonica OX=39947 GN=HSP24.1 PE=2 SV=1	O	Posttranslational modification, protein turnover, chaperones	PREDICTED: heat shock 22 kDa protein, mitochondrial isoform X2 [Musa acuminata subsp. malaccensis]	--
Ma05_g15130	Ma05_g15130	4.660104	268	4.499357	292	4.64601	273	10.866876	625	9.217499	559	10.6971	628	6.44E-15	1.013920497	up	[K]	Transcription	Cellular Component: chloroplast inner membrane (GO:0009706);; Cellular Component: integral component of membrane (GO:0016021);;	--	--	--	--	Protein CHAPERONE-LIKE PROTEIN OF POR1-like	Protein CHAPERONE-LIKE PROTEIN OF POR1, chloroplastic OS=Arabidopsis thaliana OX=3702 GN=CPP1 PE=1 SV=1	S	Function unknown	PREDICTED: protein CHAPERONE-LIKE PROTEIN OF POR1, chloroplastic [Musa acuminata subsp. malaccensis]	cellular component: cell (GO:0005623);; cellular component: membrane (GO:0016020);; cellular component: organelle (GO:0043226);; cellular component: organelle part (GO:0044422);; cellular component: cell part (GO:0044464);; cellular component: membrane part (GO:0044425)
Ma01_g20070	Ma01_g20070	1.796756	223	2.270163	319	1.705699	217	0.295306	37	0.113475	15	0.141966	19	1.33E-30	-3.265632544	down	[C]	Energy production and conversion	Molecular Function: inorganic diphosphatase activity (GO:0004427);; Cellular Component: mitochondrion (GO:0005739);; Cellular Component: Golgi apparatus (GO:0005794);; Cellular Component: plasma membrane (GO:0005886);; Biological Process: response to water deprivation (GO:0009414);; Biological Process: response to salt stress (GO:0009651);; Molecular Function: hydrogen-translocating pyrophosphata…	K01507|0|mus:103998428|K01507 inorganic pyrophosphatase [EC:3.6.1.1] | (RefSeq) pyrophosphate-energized vacuolar membrane proton pump	--	--	--	Inorganic H+ pyrophosphatase	Pyrophosphate-energized vacuolar membrane proton pump OS=Vigna radiata var. radiata OX=3916 PE=1 SV=4	C	Energy production and conversion	PREDICTED: pyrophosphate-energized vacuolar membrane proton pump [Musa acuminata subsp. malaccensis]	molecular function: catalytic activity (GO:0003824);; cellular component: cell (GO:0005623);; cellular component: organelle (GO:0043226);; cellular component: cell part (GO:0044464);; cellular component: membrane (GO:0016020);; biological process: response to stimulus (GO:0050896);; biological process: localization (GO:0051179);; molecular function: transporter activity (GO:0005215);; cellular co…
Ma10_g04130	Ma10_g04130	1.996603	53	2.494549	75	2.729848	74	7.666441	202	5.141118	143	4.013416	108	0.000506778	1.009326797	up	--	--	--	K18178|9.55682e-43|mus:103970747|K18178 cytochrome c oxidase assembly factor 5 | (RefSeq) cytochrome c oxidase assembly factor 5	--	[O]	Posttranslational modification, protein turnover, chaperones	Cytochrome c oxidase assembly protein PET191	--	O	Posttranslational modification, protein turnover, chaperones	PREDICTED: cytochrome c oxidase assembly factor 5-like [Musa acuminata subsp. malaccensis]	--
Ma07_g01390	Ma07_g01390	6.984594	508	6.740573	552	7.646949	567	3.723024	268	3.577714	270	3.475619	255	6.34E-18	-1.118642089	down	--	--	--	--	--	--	--	Agenet domain;; ENT domain	Protein EMSY-LIKE 4 OS=Arabidopsis thaliana OX=3702 GN=EML4 PE=2 SV=1	S	Function unknown	PREDICTED: uncharacterized protein LOC103990932 [Musa acuminata subsp. malaccensis]	--
Ma05_g08420	Ma05_g08420	5.250168	296	4.890862	312	5.737177	332	1.447611	82	1.636744	98	1.122635	65	8.27E-24	-1.977109897	down	--	--	--	--	--	[R]	General function prediction only	C2H2-type zinc finger;; C2H2-type zinc finger;; Zinc-finger double-stranded RNA-binding	Zinc finger protein AZF2 OS=Arabidopsis thaliana OX=3702 GN=AZF2 PE=2 SV=1	S	Function unknown	PREDICTED: zinc finger protein ZAT6-like [Musa acuminata subsp. malaccensis]	--
Ma09_g05490	Ma09_g05490	2.03648	29	2.837316	45	2.346891	34	6.763882	94	6.600744	97	6.053463	86	9.96E-05	1.182323961	up	--	--	Molecular Function: transcription factor activity, sequence-specific DNA binding (GO:0003700);; Cellular Component: nucleus (GO:0005634);; Biological Process: regulation of transcription, DNA-templated (GO:0006355);; Molecular Function: sequence-specific DNA binding (GO:0043565);;	K09419|1.27302e-35|mus:103989602|K09419 heat shock transcription factor, other eukaryote | (RefSeq) heat stress transcription factor A-4b-like	--	[K]	Transcription	--	Heat stress transcription factor A-1 OS=Oryza sativa subsp. japonica OX=39947 GN=HSFA1 PE=2 SV=1	--	--	PREDICTED: heat stress transcription factor A-4b-like [Musa acuminata subsp. malaccensis]	biological process: biological regulation (GO:0065007);; molecular function: nucleic acid binding transcription factor activity (GO:0001071);; cellular component: cell (GO:0005623);; cellular component: organelle (GO:0043226);; cellular component: cell part (GO:0044464);; molecular function: binding (GO:0005488)
Ma11_g00790	Ma11_g00790	1.062678	51	1.211413	65	1.383646	68	0.482203	23	0.373792	19	0.326521	16	1.96E-05	-1.568937513	down	--	--	Molecular Function: DNA binding (GO:0003677);; Cellular Component: nucleus (GO:0005634);; Biological Process: regulation of transcription, DNA-templated (GO:0006355);;	--	--	--	--	No apical meristem (NAM) protein	NAC domain-containing protein 100 OS=Arabidopsis thaliana OX=3702 GN=NAC100 PE=2 SV=1	S	Function unknown	PREDICTED: NAC domain-containing protein 21/22 [Musa acuminata subsp. malaccensis]	molecular function: binding (GO:0005488);; cellular component: cell (GO:0005623);; cellular component: organelle (GO:0043226);; cellular component: cell part (GO:0044464);; biological process: biological regulation (GO:0065007)
Ma02_g04900	Ma02_g04900	1.171882	99	0.943702	90	0.783203	68	0.461783	39	0.39301	35	0.398688	35	9.01E-05	-1.23426117	down	--	--	--	--	--	--	--	NPH3 family	BTB/POZ domain-containing protein At3g22104 OS=Arabidopsis thaliana OX=3702 GN=At3g22104 PE=2 SV=1	S	Function unknown	PREDICTED: BTB/POZ domain-containing protein At3g22104-like isoform X2 [Musa acuminata subsp. malaccensis]	--
Ma01_g06880	Ma01_g06880	2.059782	202	1.967309	219	1.946735	196	0.29215	29	0.498239	52	0.500376	51	3.01E-19	-2.210153974	down	--	--	Cellular Component: integral component of membrane (GO:0016021);;	--	--	[O]	Posttranslational modification, protein turnover, chaperones	--	--	S	Function unknown	PREDICTED: uncharacterized protein LOC103986895 [Musa acuminata subsp. malaccensis]	cellular component: membrane (GO:0016020);; cellular component: membrane part (GO:0044425)
Ma04_g26850	Ma04_g26850	0.150642	12	0.196567	18	0.142996	12	2.945714	236	0.628979	53	0.770044	63	1.06E-07	2.426072812	up	--	--	--	--	--	[GC]	Carbohydrate transport and metabolism;; Energy production and conversion	UDP-glucoronosyl and UDP-glucosyl transferase	UDP-glycosyltransferase 73D1 OS=Arabidopsis thaliana OX=3702 GN=UGT73D1 PE=3 SV=1	S	Function unknown	PREDICTED: UDP-glycosyltransferase 73C3-like, partial [Musa acuminata subsp. malaccensis]	--
Ma06_g22020	Ma06_g22020	80.185936	1947	73.85569	2028	74.68853	1857	216.472931	5270	190.277359	4881	190.181534	4722	8.23E-63	1.249525513	up	--	--	Biological Process: fatty acid metabolic process (GO:0006631);; Biological Process: response to heat (GO:0009408);; Cellular Component: chloroplast thylakoid (GO:0009534);; Biological Process: xanthophyll cycle (GO:0010028);; Biological Process: chlorophyll metabolic process (GO:0015994);; Cellular Component: thylakoid lumen (GO:0031977);; Molecular Function: violaxanthin de-epoxidase activity (G…	K09839|1.22642e-21|mus:103975090|K09839 violaxanthin de-epoxidase [EC:1.23.5.1] | (RefSeq) violaxanthin de-epoxidase, chloroplastic-like	Carotenoid biosynthesis (ko00906)	--	--	--	Violaxanthin de-epoxidase, chloroplastic OS=Spinacia oleracea OX=3562 GN=VDE1 PE=1 SV=2	--	--	PREDICTED: violaxanthin de-epoxidase, chloroplastic-like, partial [Musa acuminata subsp. malaccensis]	biological process: metabolic process (GO:0008152);; biological process: cellular process (GO:0009987);; biological process: single-organism process (GO:0044699);; biological process: response to stimulus (GO:0050896);; cellular component: cell (GO:0005623);; cellular component: organelle (GO:0043226);; cellular component: organelle part (GO:0044422);; cellular component: cell part (GO:0044464);;…
Ma03_g17840	Ma03_g17840	43.389122	2488	47.754932	3098	44.048939	2587	8.353542	481	9.645203	585	9.964255	585	1.08E-145	-2.38339749	down	[R]	General function prediction only	Cellular Component: integral component of membrane (GO:0016021);;	K10251|0|mus:103978522|K10251 17beta-estradiol 17-dehydrogenase / very-long-chain 3-oxoacyl-CoA reductase [EC:1.1.1.62 1.1.1.330] | (RefSeq) very-long-chain 3-oxoacyl-CoA reductase 1-like	Fatty acid elongation (ko00062);; Biosynthesis of unsaturated fatty acids (ko01040);; Fatty acid metabolism (ko01212)	--	--	short chain dehydrogenase;; Enoyl-(Acyl carrier protein) reductase;; KR domain	Very-long-chain 3-oxoacyl-CoA reductase 1 OS=Arabidopsis thaliana OX=3702 GN=KCR1 PE=1 SV=1	S	Function unknown	PREDICTED: very-long-chain 3-oxoacyl-CoA reductase 1-like [Musa acuminata subsp. malaccensis]	cellular component: membrane (GO:0016020);; cellular component: membrane part (GO:0044425)
Ma09_g09900	Ma09_g09900	1013.37793	28112	986.028137	30943	972.3078	27626	365.7883	10176	349.164398	10236	342.343964	9713	2.72E-220	-1.616316125	down	--	--	Cellular Component: photosystem I (GO:0009522);; Cellular Component: chloroplast thylakoid membrane (GO:0009535);; Biological Process: photosynthesis (GO:0015979);; Molecular Function: chlorophyll binding (GO:0016168);;	K02698|1.5269e-63|mus:103997534|K02698 photosystem I subunit X | (RefSeq) photosystem I reaction center subunit psaK, chloroplastic-like	Photosynthesis (ko00195)	--	--	Photosystem I psaG / psaK	Photosystem I reaction center subunit psaK, chloroplastic OS=Medicago sativa OX=3879 GN=PSAK PE=2 SV=1	S	Function unknown	PREDICTED: photosystem I reaction center subunit psaK, chloroplastic-like [Musa acuminata subsp. malaccensis]	cellular component: cell (GO:0005623);; cellular component: membrane (GO:0016020);; cellular component: macromolecular complex (GO:0032991);; cellular component: membrane part (GO:0044425);; cellular component: cell part (GO:0044464);; cellular component: organelle (GO:0043226);; cellular component: organelle part (GO:0044422);; biological process: metabolic process (GO:0008152);; biological proc…
Ma01_g15930	Ma01_g15930	39.051834	2037	39.010544	2302	38.847149	2076	96.350349	5040	95.440826	5261	98.748268	5268	9.13E-89	1.181515118	up	[J]	Translation, ribosomal structure and biogenesis	Molecular Function: structural constituent of ribosome (GO:0003735);; Biological Process: translation (GO:0006412);; Cellular Component: cytosolic small ribosomal subunit (GO:0022627);;	K02984|3.65035e-177|mus:103990647|K02984 small subunit ribosomal protein S3Ae | (RefSeq) 40S ribosomal protein S3a-like	Ribosome (ko03010)	[J]	Translation, ribosomal structure and biogenesis	Ribosomal S3Ae family	40S ribosomal protein S3a OS=Oryza sativa subsp. japonica OX=39947 GN=RPS3A PE=2 SV=2	J	Translation, ribosomal structure and biogenesis	PREDICTED: 40S ribosomal protein S3a-like [Musa acuminata subsp. malaccensis]	molecular function: structural molecule activity (GO:0005198);; biological process: metabolic process (GO:0008152);; biological process: cellular process (GO:0009987);; cellular component: cell (GO:0005623);; cellular component: macromolecular complex (GO:0032991);; cellular component: organelle (GO:0043226);; cellular component: organelle part (GO:0044422);; cellular component: cell part (GO:004…
Ma05_g20310	Ma05_g20310	19.973487	2951	19.510449	3267	19.098807	2882	8.943993	1320	11.62927	1812	11.296572	1703	7.21E-23	-1.000942237	down	[G]	Carbohydrate transport and metabolism	Biological Process: trehalose biosynthetic process (GO:0005992);; Molecular Function: transferase activity (GO:0016740);;	K16055|0|mus:103985314|K16055 trehalose 6-phosphate synthase/phosphatase [EC:2.4.1.15 3.1.3.12] | (RefSeq) alpha,alpha-trehalose-phosphate synthase [UDP-forming] 5 isoform X1	Starch and sucrose metabolism (ko00500)	[G]	Carbohydrate transport and metabolism	Glycosyltransferase family 20;; Trehalose-phosphatase;; haloacid dehalogenase-like hydrolase	Alpha,alpha-trehalose-phosphate synthase [UDP-forming] 5 OS=Arabidopsis thaliana OX=3702 GN=TPS5 PE=1 SV=2	G	Carbohydrate transport and metabolism	PREDICTED: alpha,alpha-trehalose-phosphate synthase [UDP-forming] 5 isoform X1 [Musa acuminata subsp. malaccensis]	biological process: metabolic process (GO:0008152);; biological process: cellular process (GO:0009987);; biological process: single-organism process (GO:0044699);; molecular function: catalytic activity (GO:0003824)
Ma05_g04410	Ma05_g04410	1.518786	104	1.500224	116	1.499533	105	0.087167	6	0.040739	3	0.172381	12	1.03E-20	-3.517196218	down	--	--	Biological Process: transcription, DNA-templated (GO:0006351);;	K09285|0|mus:103983941|K09285 AP2-like factor, ANT lineage | (RefSeq) AP2-like ethylene-responsive transcription factor At1g79700 isoform X1	--	--	--	AP2 domain	AP2-like ethylene-responsive transcription factor At1g16060 OS=Arabidopsis thaliana OX=3702 GN=At1g16060 PE=2 SV=1	K	Transcription	PREDICTED: AP2-like ethylene-responsive transcription factor At1g79700 isoform X1 [Musa acuminata subsp. malaccensis]	biological process: metabolic process (GO:0008152);; biological process: cellular process (GO:0009987)
Ma02_g13680	Ma02_g13680	42.38678	4917	42.68119	5601	43.387058	5155	19.731441	2296	20.338131	2494	19.341862	2295	2.45E-95	-1.236849032	down	--	--	--	--	--	--	--	--	Probable membrane-associated kinase regulator 6 OS=Arabidopsis thaliana OX=3702 GN=MAKR6 PE=2 SV=1	--	--	PREDICTED: probable membrane-associated kinase regulator 6 [Musa acuminata subsp. malaccensis]	--
Musa_acuminata_newGene_2375	--	6.229311	427	6.590452	524	7.130028	493	3.177664	228	2.934452	207	2.633104	186	1.04E-18	-1.288736957	down	--	--	--	--	--	--	--	--	--	--	--	PREDICTED: uncharacterized protein LOC103989302 isoform X3 [Musa acuminata subsp. malaccensis]	--
Ma04_g08290	Ma04_g08290	1.247477	86	1.456546	113	1.006891	71	0.309208	22	0.220709	16	0.142655	10	1.59E-10	-2.300243463	down	--	--	--	--	--	--	--	Protein of unknown function (DUF1005)	--	S	Function unknown	PREDICTED: uncharacterized protein LOC103980924 [Musa acuminata subsp. malaccensis]	--
Ma05_g07250	Ma05_g07250	144.27272	9471	145.166992	10781	139.815918	9401	29.32432	1931	23.77775	1650	25.223774	1694	8.96E-256	-2.572028824	down	--	--	--	--	--	--	--	WRKY DNA -binding domain	Probable WRKY transcription factor 70 OS=Arabidopsis thaliana OX=3702 GN=WRKY70 PE=2 SV=1	K	Transcription	PREDICTED: probable WRKY transcription factor 38 [Musa acuminata subsp. malaccensis]	--
Ma09_g08950	Ma09_g08950	6.298994	270	6.652674	322	6.864814	301	1.582927	68	1.655427	75	2.137498	94	8.32E-24	-1.948388331	down	--	--	--	--	--	--	--	--	--	--	--	--	--
Ma00_g04050	Ma00_g04050	1.273267	57	0.922063	47	1.546476	71	3.186101	143	2.77058	132	2.915861	134	7.55E-05	1.062638578	up	--	--	--	--	--	[R]	General function prediction only	PPR repeat;; PPR repeat family;; PPR repeat	Pentatricopeptide repeat-containing protein At4g14050, mitochondrial OS=Arabidopsis thaliana OX=3702 GN=PCMP-H13 PE=1 SV=3	S	Function unknown	PREDICTED: pentatricopeptide repeat-containing protein At2g33760-like [Musa acuminata subsp. malaccensis]	--
Ma09_g10480	Ma09_g10480	5.667351	574	5.495739	630	5.297925	550	16.335632	1659	10.220346	1094	10.40178	1077	1.72E-10	1.015479465	up	--	--	Cellular Component: integral component of membrane (GO:0016021);; Biological Process: transmembrane transport (GO:0055085);;	--	--	--	--	Nodulin-like;; Major Facilitator Superfamily	--	S	Function unknown	PREDICTED: uncharacterized protein LOC103997584 [Musa acuminata subsp. malaccensis]	cellular component: membrane (GO:0016020);; cellular component: membrane part (GO:0044425);; biological process: localization (GO:0051179)
Ma05_g00910	Ma05_g00910	15.852586	956	16.053762	1095	14.648834	905	5.945833	360	5.91824	377	6.552416	404	3.62E-41	-1.453308079	down	--	--	--	--	--	--	--	Dof domain, zinc finger	Dof zinc finger protein DOF3.5 OS=Arabidopsis thaliana OX=3702 GN=DOF3.5 PE=3 SV=1	S	Function unknown	PREDICTED: dof zinc finger protein DOF5.7-like [Musa acuminata subsp. malaccensis]	--
Ma08_g28070	Ma08_g28070	5.011986	144	4.971147	159	3.752028	109	13.831232	396	9.762807	296	10.593863	311	7.45E-09	1.157096088	up	[J]	Translation, ribosomal structure and biogenesis	Molecular Function: structural constituent of ribosome (GO:0003735);; Biological Process: translation (GO:0006412);; Cellular Component: cytosolic large ribosomal subunit (GO:0022625);;	K02921|3.35051e-60|pper:PRUPE_ppa013350mg|K02921 large subunit ribosomal protein L37Ae | (RefSeq) hypothetical protein	Ribosome (ko03010)	[J]	Translation, ribosomal structure and biogenesis	Ribosomal L37ae protein family	60S ribosomal protein L37a-2 OS=Oryza sativa subsp. japonica OX=39947 GN=Os05g0557000 PE=1 SV=1	J	Translation, ribosomal structure and biogenesis	60S ribosomal protein L37a-1 [Amborella trichopoda]	molecular function: structural molecule activity (GO:0005198);; biological process: metabolic process (GO:0008152);; biological process: cellular process (GO:0009987);; cellular component: cell (GO:0005623);; cellular component: macromolecular complex (GO:0032991);; cellular component: organelle (GO:0043226);; cellular component: organelle part (GO:0044422);; cellular component: cell part (GO:004…
Ma07_g07730	Ma07_g07730	5.025795	305	5.410428	371	6.153621	382	2.794333	170	2.725717	175	2.339438	145	1.57E-12	-1.179622512	down	[IQR]	Lipid transport and metabolism;; Secondary metabolites biosynthesis, transport and catabolism;; General function prediction only	Molecular Function: oxidoreductase activity (GO:0016491);;	K00059|4.42005e-129|mus:103990353|K00059 3-oxoacyl-[acyl-carrier protein] reductase [EC:1.1.1.100] | (RefSeq) short-chain type dehydrogenase/reductase-like	Fatty acid biosynthesis (ko00061);; Biotin metabolism (ko00780);; Biosynthesis of unsaturated fatty acids (ko01040);; Fatty acid metabolism (ko01212)	[R]	General function prediction only	Enoyl-(Acyl carrier protein) reductase;; short chain dehydrogenase;; KR domain;; NAD dependent epimerase/dehydratase family	NADPH-dependent aldehyde reductase-like protein, chloroplastic OS=Arabidopsis thaliana OX=3702 GN=At3g03980 PE=3 SV=1	S	Function unknown	PREDICTED: short-chain type dehydrogenase/reductase-like [Musa acuminata subsp. malaccensis]	molecular function: catalytic activity (GO:0003824)
Ma08_g00230	Ma08_g00230	0.359981	24	0.238751	18	0.674601	47	0.994382	67	2.55014	180	2.31497	158	3.85E-06	1.810951855	up	--	--	--	--	--	[O]	Posttranslational modification, protein turnover, chaperones	--	EID1-like F-box protein 3 OS=Arabidopsis thaliana OX=3702 GN=EDL3 PE=2 SV=1	O	Posttranslational modification, protein turnover, chaperones	PREDICTED: EID1-like F-box protein 3 [Musa acuminata subsp. malaccensis]	--
Ma07_g23660	Ma07_g23660	0.96574	117	0.909492	113	1.068684	132	3.243381	356	2.282337	264	2.499977	284	3.65E-09	1.186342175	up	[D]	Cell cycle control, cell division, chromosome partitioning	Biological Process: barrier septum assembly (GO:0000917);; Molecular Function: GTP binding (GO:0005525);;	--	--	[R]	General function prediction only	50S ribosome-binding GTPase;; RsgA GTPase;; Ferrous iron transport protein B	GTP-binding protein At2g22870 OS=Arabidopsis thaliana OX=3702 GN=EMB2001 PE=2 SV=2	S	Function unknown	PREDICTED: uncharacterized protein LOC103992524 [Musa acuminata subsp. malaccensis]	biological process: cellular process (GO:0009987);; biological process: single-organism process (GO:0044699);; biological process: cellular component organization or biogenesis (GO:0071840);; molecular function: binding (GO:0005488)
Ma05_g16160	Ma05_g16160	9.635839	256	8.459542	255	7.181521	196	1.491969	40	0.992882	28	0.795172	22	5.31E-29	-2.900167486	down	--	--	--	K16281|6.2244e-90|mus:103973157|K16281 RING-H2 zinc finger protein RHA1 | (RefSeq) probable E3 ubiquitin-protein ligase RHA1A	--	[O]	Posttranslational modification, protein turnover, chaperones	Ring finger domain;; Zinc finger, C3HC4 type (RING finger);; RING-H2 zinc finger domain;; Zinc finger, C3HC4 type (RING finger);; RING-like zinc finger;; Anaphase-promoting complex subunit 11 RING-H2 finger	RING-H2 finger protein ATL63 OS=Arabidopsis thaliana OX=3702 GN=ATL63 PE=2 SV=1	O	Posttranslational modification, protein turnover, chaperones	PREDICTED: probable E3 ubiquitin-protein ligase RHA1A [Musa acuminata subsp. malaccensis]	--
Ma01_g03980	Ma01_g03980	1.396629	153	0.935659	116	1.717643	192	0.412367	46	0.200405	24	0.348741	39	1.05E-10	-2.014168345	down	--	--	Cellular Component: membrane (GO:0016020);;	--	--	--	--	Domain of unknown function (DUF4220);; Protein of unknown function, DUF594	--	S	Function unknown	PREDICTED: uncharacterized protein LOC103978475 [Musa acuminata subsp. malaccensis]	cellular component: membrane (GO:0016020)
Musa_acuminata_newGene_672	--	1.798354	79	1.3371	64	2.28435	98	0.486978	21	0.650099	30	0.490895	22	2.05E-06	-1.653728541	down	--	--	--	--	--	--	--	--	--	--	--	--	--
Ma08_g21140	Ma08_g21140	0.487447	24	0.500507	28	0.610144	31	1.260991	62	1.743432	90	1.085665	54	0.002400967	1.093730801	up	[R]	General function prediction only	--	K07020|4.19115e-170|mus:103995062|K07020 uncharacterized protein | (RefSeq) KAT8 regulatory NSL complex subunit 3	--	[R]	General function prediction only	alpha/beta hydrolase fold;; Serine aminopeptidase, S33;; Alpha/beta hydrolase family;; Alpha/beta hydrolase family;; Dienelactone hydrolase family	--	S	Function unknown	PREDICTED: KAT8 regulatory NSL complex subunit 3 [Musa acuminata subsp. malaccensis]	--
Ma08_g23270	Ma08_g23270	1.315738	115	1.190705	118	1.500168	134	0.157138	14	0.293519	28	0.224606	20	3.98E-15	-2.453311503	down	--	--	Molecular Function: hydrolase activity, hydrolyzing O-glycosyl compounds (GO:0004553);; Biological Process: carbohydrate metabolic process (GO:0005975);;	--	--	--	--	Glycosyl hydrolases family 17;; X8 domain	Glucan endo-1,3-beta-glucosidase 3 OS=Arabidopsis thaliana OX=3702 GN=At2g01630 PE=1 SV=2	G	Carbohydrate transport and metabolism	PREDICTED: glucan endo-1,3-beta-glucosidase 10 [Musa acuminata subsp. malaccensis]	molecular function: catalytic activity (GO:0003824);; biological process: metabolic process (GO:0008152)
Ma08_g10110	Ma08_g10110	4.544806	122	3.664437	112	4.435935	122	1.370599	37	1.89016	54	2.496204	69	5.09E-05	-1.175623022	down	--	--	Molecular Function: zinc ion binding (GO:0008270);; Cellular Component: membrane (GO:0016020);;	--	--	[O]	Posttranslational modification, protein turnover, chaperones	Ring finger domain;; RING-like zinc finger;; Zinc finger, C3HC4 type (RING finger)	RING-H2 finger protein ATL2 OS=Arabidopsis thaliana OX=3702 GN=ATL2 PE=2 SV=2	O	Posttranslational modification, protein turnover, chaperones	PREDICTED: RING-H2 finger protein ATL17-like [Musa acuminata subsp. malaccensis]	molecular function: binding (GO:0005488);; cellular component: membrane (GO:0016020)
Ma06_g20390	Ma06_g20390	168.710831	2813	152.700195	2881	166.04744	2836	376.1427	6289	357.659271	6302	348.543793	5944	1.35E-54	1.018982962	up	--	--	--	--	--	--	--	--	--	--	--	PREDICTED: uncharacterized protein LOC108953120 [Musa acuminata subsp. malaccensis]	--
Ma04_g27850	Ma04_g27850	12.200186	498	12.986592	600	12.817136	536	6.755466	277	4.712581	204	5.468437	229	2.85E-17	-1.271165218	down	--	--	--	--	--	--	--	Protein of unknown function (DUF1677)	--	S	Function unknown	PREDICTED: uncharacterized protein LOC103983104 [Musa acuminata subsp. malaccensis]	--
Ma09_g12900	Ma09_g12900	20.80962	2039	22.005039	2439	19.959459	2003	36.13092	3549	53.001225	5486	54.384052	5448	3.15E-16	1.052206777	up	[T]	Signal transduction mechanisms	Molecular Function: protein serine/threonine kinase activity (GO:0004674);; Molecular Function: ATP binding (GO:0005524);; Biological Process: protein phosphorylation (GO:0006468);; Biological Process: signal transduction (GO:0007165);;	K07198|0|mus:103997848|K07198 5'-AMP-activated protein kinase, catalytic alpha subunit [EC:2.7.11.11] | (RefSeq) CBL-interacting serine/threonine-protein kinase 5-like	Regulation of autophagy (ko04140)	[T]	Signal transduction mechanisms	Protein kinase domain;; Protein tyrosine kinase;; NAF domain	CBL-interacting serine/threonine-protein kinase 5 OS=Arabidopsis thaliana OX=3702 GN=CIPK5 PE=2 SV=1	T	Signal transduction mechanisms	PREDICTED: CBL-interacting serine/threonine-protein kinase 5-like [Musa acuminata subsp. malaccensis]	biological process: metabolic process (GO:0008152);; biological process: cellular process (GO:0009987);; molecular function: catalytic activity (GO:0003824);; molecular function: binding (GO:0005488);; biological process: biological regulation (GO:0065007)
Ma03_g02030	Ma03_g02030	2.320182	105	3.025894	155	1.995465	93	0.726751	33	0.708517	34	1.013366	47	1.03E-07	-1.594769805	down	--	--	--	K13464|9.9718e-142|mus:103977146|K13464 jasmonate ZIM domain-containing protein | (RefSeq) protein TIFY 10a-like	Plant hormone signal transduction (ko04075)	--	--	tify domain;; Divergent CCT motif	Protein TIFY 10a OS=Oryza sativa subsp. japonica OX=39947 GN=TIFY10A PE=1 SV=1	S	Function unknown	PREDICTED: protein TIFY 10a-like [Musa acuminata subsp. malaccensis]	--
Ma07_g09520	Ma07_g09520	4.17825	174	3.959902	187	4.182429	179	2.631725	110	2.078294	92	1.521952	65	8.22E-06	-1.064632864	down	--	--	--	--	--	--	--	--	--	S	Function unknown	PREDICTED: uncharacterized protein LOC103969384 [Musa acuminata subsp. malaccensis]	--
Ma02_g24650	Ma02_g24650	0.994497	68	1.294214	99	1.410559	98	11.640674	788	10.38388	741	10.861743	750	4.17E-83	2.956815949	up	--	--	Molecular Function: zinc ion binding (GO:0008270);; Cellular Component: integral component of membrane (GO:0016021);;	--	--	[A]	RNA processing and modification	Protein of unknown function (DUF3675);; RING-variant domain	Probable E3 ubiquitin ligase SUD1 OS=Arabidopsis thaliana OX=3702 GN=SUD1 PE=1 SV=1	O	Posttranslational modification, protein turnover, chaperones	PREDICTED: uncharacterized protein LOC103976654 isoform X1 [Musa acuminata subsp. malaccensis]	molecular function: binding (GO:0005488);; cellular component: membrane (GO:0016020);; cellular component: membrane part (GO:0044425)
Musa_acuminata_newGene_5836	--	0.604033	31	0.533479	30	0.411226	22	2.502365	126	1.86129	89	1.532687	77	2.81E-06	1.56925142	up	--	--	--	--	--	--	--	--	--	--	--	--	--
Ma04_g00350	Ma04_g00350	18.828592	2056	19.230228	2375	17.790049	1989	5.811134	637	5.738885	662	5.549317	620	1.57E-108	-1.825799973	down	[T]	Signal transduction mechanisms	Molecular Function: ATP binding (GO:0005524);; Cellular Component: plasma membrane (GO:0005886);; Cellular Component: integral component of membrane (GO:0016021);; Molecular Function: ATPase activity, coupled to transmembrane movement of substances (GO:0042626);; Biological Process: transmembrane transport (GO:0055085);;	--	--	[Q]	Secondary metabolites biosynthesis, transport and catabolism	ABC-2 type transporter;; ABC transporter	ABC transporter G family member 12 OS=Arabidopsis thaliana OX=3702 GN=ABCG12 PE=1 SV=1	V	Defense mechanisms	PREDICTED: LOW QUALITY PROTEIN: ABC transporter G family member 12-like [Musa acuminata subsp. malaccensis]	molecular function: binding (GO:0005488);; cellular component: cell (GO:0005623);; cellular component: membrane (GO:0016020);; cellular component: cell part (GO:0044464);; cellular component: membrane part (GO:0044425);; biological process: localization (GO:0051179);; molecular function: catalytic activity (GO:0003824);; molecular function: transporter activity (GO:0005215)
Ma08_g12580	Ma08_g12580	4.580581	731	4.869423	878	5.050872	838	1.288946	215	1.231145	215	1.227282	196	7.06E-63	-2.036517393	down	--	--	Molecular Function: transferase activity, transferring glycosyl groups (GO:0016757);;	K20888|0|mus:103993141|K20888 xyloglucan galactosyltransferase MUR3 [EC:2.4.1.-] | (RefSeq) xyloglucan galactosyltransferase KATAMARI1 homolog	--	[GMW]	Carbohydrate transport and metabolism;; Cell wall/membrane/envelope biogenesis;; Extracellular structures	Exostosin family	Xyloglucan galactosyltransferase KATAMARI1 homolog OS=Oryza sativa subsp. japonica OX=39947 GN=Os03g0144800 PE=2 SV=1	S	Function unknown	PREDICTED: xyloglucan galactosyltransferase KATAMARI1 homolog [Musa acuminata subsp. malaccensis]	molecular function: catalytic activity (GO:0003824)
Ma08_g02700	Ma08_g02700	5.740278	151	5.116412	152	6.801082	183	15.303193	402	14.091438	390	11.230908	301	1.89E-08	1.042978889	up	--	--	Cellular Component: mitochondrial respiratory chain complex I (GO:0005747);;	--	--	--	--	--	--	S	Function unknown	PREDICTED: uncharacterized protein LOC103993988 [Musa acuminata subsp. malaccensis]	cellular component: cell (GO:0005623);; cellular component: membrane (GO:0016020);; cellular component: macromolecular complex (GO:0032991);; cellular component: organelle (GO:0043226);; cellular component: organelle part (GO:0044422);; cellular component: membrane part (GO:0044425);; cellular component: cell part (GO:0044464)
Ma07_g13070	Ma07_g13070	1.304147	115	1.155932	115	1.517429	137	0.156911	14	0.229785	22	0.174241	16	1.38E-17	-2.680999446	down	[QV]	Secondary metabolites biosynthesis, transport and catabolism;; Defense mechanisms	Molecular Function: monooxygenase activity (GO:0004497);; Molecular Function: iron ion binding (GO:0005506);; Biological Process: brassinosteroid homeostasis (GO:0010268);; Cellular Component: integral component of membrane (GO:0016021);; Biological Process: brassinosteroid metabolic process (GO:0016131);; Molecular Function: oxidoreductase activity, acting on paired donors, with incorporation or…	K15639|0|mus:103991557|K15639 PHYB activation tagged suppressor 1 [EC:1.14.-.-] | (RefSeq) cytochrome P450 734A6-like	Brassinosteroid biosynthesis (ko00905)	[QI]	Secondary metabolites biosynthesis, transport and catabolism;; Lipid transport and metabolism	Cytochrome P450	Cytochrome P450 734A6 OS=Oryza sativa subsp. japonica OX=39947 GN=CYP734A6 PE=2 SV=1	Q	Secondary metabolites biosynthesis, transport and catabolism	PREDICTED: cytochrome P450 734A6-like [Musa acuminata subsp. malaccensis]	biological process: metabolic process (GO:0008152);; biological process: single-organism process (GO:0044699);; molecular function: catalytic activity (GO:0003824);; molecular function: binding (GO:0005488);; biological process: biological regulation (GO:0065007);; cellular component: membrane (GO:0016020);; cellular component: membrane part (GO:0044425)
Ma06_g33700	Ma06_g33700	0.877857	154	1.106603	220	0.813258	146	2.483237	437	2.521987	468	2.511452	451	3.67E-15	1.269265707	up	[K]	Transcription	--	--	--	[T]	Signal transduction mechanisms	NB-ARC domain	Putative disease resistance RPP13-like protein 1 OS=Arabidopsis thaliana OX=3702 GN=RPPL1 PE=3 SV=1	S	Function unknown	PREDICTED: putative disease resistance RPP13-like protein 1 [Musa acuminata subsp. malaccensis]	--
Ma11_g24490	Ma11_g24490	4.298938	332	4.959168	433	3.862	306	1.60921	125	1.735888	142	2.066072	163	2.17E-14	-1.371153629	down	[QV]	Secondary metabolites biosynthesis, transport and catabolism;; Defense mechanisms	Molecular Function: monooxygenase activity (GO:0004497);; Molecular Function: iron ion binding (GO:0005506);; Cellular Component: integral component of membrane (GO:0016021);; Molecular Function: oxidoreductase activity, acting on paired donors, with incorporation or reduction of molecular oxygen (GO:0016705);; Molecular Function: heme binding (GO:0020037);; Biological Process: oxidation-reductio…	--	--	[QI]	Secondary metabolites biosynthesis, transport and catabolism;; Lipid transport and metabolism	Cytochrome P450	Cytochrome P450 94C1 OS=Arabidopsis thaliana OX=3702 GN=CYP94C1 PE=1 SV=1	Q	Secondary metabolites biosynthesis, transport and catabolism	PREDICTED: cytochrome P450 94C1-like [Musa acuminata subsp. malaccensis]	biological process: metabolic process (GO:0008152);; biological process: single-organism process (GO:0044699);; molecular function: catalytic activity (GO:0003824);; molecular function: binding (GO:0005488);; cellular component: membrane (GO:0016020);; cellular component: membrane part (GO:0044425)
Ma00_g01440	Ma00_g01440	1.59215	28	1.091506	22	0.83342	15	14.323913	250	7.487543	138	5.659221	101	2.75E-12	2.510544526	up	--	--	--	--	--	--	--	--	--	--	--	--	--
Ma01_g18740	Ma01_g18740	1.65893	124	1.777874	149	1.305745	99	3.171401	236	4.617529	363	6.324663	484	1.71E-08	1.383720908	up	--	--	--	--	--	[P]	Inorganic ion transport and metabolism	Cation transport protein	Sodium transporter HKT1 OS=Arabidopsis thaliana OX=3702 GN=HKT1 PE=1 SV=1	P	Inorganic ion transport and metabolism	PREDICTED: sodium transporter HKT1-like isoform X1 [Musa acuminata subsp. malaccensis]	--
Ma07_g03330	Ma07_g03330	21.486959	1198	23.490046	1481	22.289806	1273	8.019604	449	7.603736	448	7.07573	404	2.79E-65	-1.682103475	down	--	--	Biological Process: flavonoid biosynthetic process (GO:0009813);; Cellular Component: intracellular membrane-bounded organelle (GO:0043231);; Biological Process: flavonoid glucuronidation (GO:0052696);; Molecular Function: quercetin 3-O-glucosyltransferase activity (GO:0080043);; Molecular Function: quercetin 7-O-glucosyltransferase activity (GO:0080044);;	--	--	[GC]	Carbohydrate transport and metabolism;; Energy production and conversion	UDP-glucoronosyl and UDP-glucosyl transferase;; Glycosyltransferase family 28 C-terminal domain	Putative UDP-rhamnose:rhamnosyltransferase 1 OS=Fragaria ananassa OX=3747 GN=GT4 PE=2 SV=1	S	Function unknown	PREDICTED: putative UDP-rhamnose:rhamnosyltransferase 1 isoform X1 [Musa acuminata subsp. malaccensis]	biological process: metabolic process (GO:0008152);; cellular component: cell (GO:0005623);; cellular component: organelle (GO:0043226);; cellular component: cell part (GO:0044464);; biological process: cellular process (GO:0009987);; biological process: single-organism process (GO:0044699);; molecular function: catalytic activity (GO:0003824)
Ma10_g20370	Ma10_g20370	1.756505	80	1.831245	94	2.089475	97	0.722698	33	0.614834	30	0.515461	24	2.41E-07	-1.603256445	down	--	--	--	--	--	--	--	Protein of unknown function (DUF1645)	--	S	Function unknown	PREDICTED: uncharacterized protein LOC103968769 [Musa acuminata subsp. malaccensis]	--
Ma04_g38110	Ma04_g38110	0.43985	35	0.160711	15	0.242434	20	1.337061	105	1.673455	138	1.328672	106	6.53E-09	1.99271315	up	[T]	Signal transduction mechanisms	Molecular Function: protein serine/threonine kinase activity (GO:0004674);; Molecular Function: ATP binding (GO:0005524);; Cellular Component: nucleus (GO:0005634);; Cellular Component: cytosol (GO:0005829);; Cellular Component: plasma membrane (GO:0005886);; Biological Process: protein phosphorylation (GO:0006468);; Biological Process: response to nutrient (GO:0007584);; Biological Process: resp…	K07198|0|mus:103982250|K07198 5'-AMP-activated protein kinase, catalytic alpha subunit [EC:2.7.11.11] | (RefSeq) CBL-interacting protein kinase 23-like isoform X1	Regulation of autophagy (ko04140)	[T]	Signal transduction mechanisms	Protein kinase domain;; Protein tyrosine kinase;; NAF domain;; Kinase-like	CBL-interacting protein kinase 23 OS=Oryza sativa subsp. japonica OX=39947 GN=CIPK23 PE=2 SV=1	T	Signal transduction mechanisms	PREDICTED: CBL-interacting protein kinase 23-like isoform X1 [Musa acuminata subsp. malaccensis]	biological process: metabolic process (GO:0008152);; biological process: cellular process (GO:0009987);; molecular function: catalytic activity (GO:0003824);; molecular function: binding (GO:0005488);; cellular component: cell (GO:0005623);; cellular component: organelle (GO:0043226);; cellular component: cell part (GO:0044464);; cellular component: membrane (GO:0016020);; biological process: res…
Ma10_g27340	Ma10_g27340	6.114014	424	5.981869	469	6.70307	476	17.325052	1204	17.238495	1262	18.184088	1288	4.10E-43	1.349571059	up	--	--	Molecular Function: DNA binding (GO:0003677);;	K09338|0|mus:103969379|K09338 homeobox-leucine zipper protein | (RefSeq) homeobox-leucine zipper protein HAT5 isoform X1	--	[K]	Transcription	Homeobox associated leucine zipper;; Homeobox domain	Homeobox-leucine zipper protein HAT5 OS=Arabidopsis thaliana OX=3702 GN=HAT5 PE=1 SV=1	K	Transcription	PREDICTED: homeobox-leucine zipper protein HAT5 isoform X1 [Musa acuminata subsp. malaccensis]	molecular function: binding (GO:0005488)
Ma09_g24040	Ma09_g24040	3.913148	552	4.524315	721	3.855364	557	1.592328	225	2.546674	380	2.281651	329	1.89E-09	-1.039220076	down	[P]	Inorganic ion transport and metabolism	Cellular Component: integral component of membrane (GO:0016021);; Biological Process: transmembrane transport (GO:0055085);;	--	--	[P]	Inorganic ion transport and metabolism	Citrate transporter;; Arsenical pump membrane protein	Silicon efflux transporter LSI2 OS=Oryza sativa subsp. japonica OX=39947 GN=LSI2 PE=1 SV=1	P	Inorganic ion transport and metabolism	PREDICTED: putative transporter arsB [Musa acuminata subsp. malaccensis]	cellular component: membrane (GO:0016020);; cellular component: membrane part (GO:0044425);; biological process: localization (GO:0051179)
Ma02_g15150	Ma02_g15150	1.65765	87	1.836284	109	1.440644	77	5.543621	290	8.739144	481	8.102109	431	2.05E-20	1.972276651	up	--	--	Cellular Component: plastid (GO:0009536);;	--	--	[R]	General function prediction only	DYW family of nucleic acid deaminases;; PPR repeat family;; PPR repeat;; PPR repeat	Pentatricopeptide repeat-containing protein DWY1, chloroplastic OS=Arabidopsis thaliana OX=3702 GN=DYW1 PE=1 SV=1	S	Function unknown	PREDICTED: pentatricopeptide repeat-containing protein At2g22070 [Musa acuminata subsp. malaccensis]	cellular component: cell (GO:0005623);; cellular component: organelle (GO:0043226);; cellular component: cell part (GO:0044464)
Ma08_g29640	Ma08_g29640	7.083404	457	6.803826	496	6.664528	440	1.885131	122	1.629321	111	1.672386	111	1.59E-41	-2.073326706	down	--	--	Molecular Function: transferase activity (GO:0016740);;	K15400|0|mus:103996467|K15400 omega-hydroxypalmitate O-feruloyl transferase [EC:2.3.1.188] | (RefSeq) omega-hydroxypalmitate O-feruloyl transferase-like	Cutin, suberine and wax biosynthesis (ko00073)	--	--	Transferase family	Omega-hydroxypalmitate O-feruloyl transferase OS=Arabidopsis thaliana OX=3702 GN=HHT1 PE=1 SV=1	S	Function unknown	PREDICTED: omega-hydroxypalmitate O-feruloyl transferase-like [Musa acuminata subsp. malaccensis]	molecular function: catalytic activity (GO:0003824)
Ma04_g24660	Ma04_g24660	1.785735	295	1.500737	281	1.542579	261	0.395023	66	0.537787	94	0.529625	90	9.35E-19	-1.784889786	down	[M]	Cell wall/membrane/envelope biogenesis	Molecular Function: protein kinase activity (GO:0004672);; Molecular Function: ATP binding (GO:0005524);; Biological Process: protein phosphorylation (GO:0006468);; Molecular Function: hydrolase activity (GO:0016787);;	--	--	[T]	Signal transduction mechanisms	Protein tyrosine kinase;; Protein kinase domain	Inactive protein kinase SELMODRAFT_444075 OS=Selaginella moellendorffii OX=88036 GN=SELMODRAFT_444075 PE=2 SV=1	T	Signal transduction mechanisms	PREDICTED: inactive protein kinase SELMODRAFT_444075-like [Musa acuminata subsp. malaccensis]	biological process: metabolic process (GO:0008152);; biological process: cellular process (GO:0009987);; molecular function: catalytic activity (GO:0003824);; molecular function: binding (GO:0005488)
Ma10_g11450	Ma10_g11450	2.404676	271	2.22206	283	2.280631	263	0.081778	10	0.042118	6	0.174894	21	8.17E-48	-4.22333823	down	[N]	Cell motility	Cellular Component: integral component of membrane (GO:0016021);; Molecular Function: transferase activity (GO:0016740);;	K13680|0|mus:104000733|K13680 beta-mannan synthase [EC:2.4.1.32] | (RefSeq) glucomannan 4-beta-mannosyltransferase 9-like	--	--	--	Glycosyl transferase family group 2;; Glycosyltransferase like family 2;; Glycosyl transferase family 2;; Glycosyl transferase family 21	Glucomannan 4-beta-mannosyltransferase 9 OS=Arabidopsis thaliana OX=3702 GN=CSLA9 PE=2 SV=1	M	Cell wall/membrane/envelope biogenesis	PREDICTED: glucomannan 4-beta-mannosyltransferase 9-like [Musa acuminata subsp. malaccensis]	cellular component: membrane (GO:0016020);; cellular component: membrane part (GO:0044425);; molecular function: catalytic activity (GO:0003824)
Ma03_g29290	Ma03_g29290	2.885128	479	2.292565	430	2.466211	419	0.233143	39	0.210238	37	0.236905	41	2.27E-67	-3.486361722	down	[N]	Cell motility	Cellular Component: integral component of membrane (GO:0016021);;	--	--	--	--	Glycosyltransferase like family 2;; Glycosyl transferase family group 2;; Glycosyl transferase family 21;; Glycosyl transferase family 2	Probable xyloglucan glycosyltransferase 5 OS=Arabidopsis thaliana OX=3702 GN=CSLC5 PE=1 SV=1	M	Cell wall/membrane/envelope biogenesis	PREDICTED: probable xyloglucan glycosyltransferase 5 [Musa acuminata subsp. malaccensis]	cellular component: membrane (GO:0016020);; cellular component: membrane part (GO:0044425)
Ma11_g01570	Ma11_g01570	0.68236	53	1.005298	88	0.942323	75	3.8737	300	2.002905	164	2.141597	169	1.29E-06	1.378088983	up	[S]	Function unknown	Cellular Component: caveola (GO:0005901);;	K07192|0|mus:103970158|K07192 flotillin | (RefSeq) flotillin-like protein 1	--	[UZ]	Intracellular trafficking, secretion, and vesicular transport;; Cytoskeleton	SPFH domain / Band 7 family	Flotillin-like protein 1 OS=Oryza sativa subsp. japonica OX=39947 GN=FLOT1 PE=3 SV=1	S	Function unknown	PREDICTED: flotillin-like protein 1 [Musa acuminata subsp. malaccensis]	cellular component: cell (GO:0005623);; cellular component: membrane (GO:0016020);; cellular component: membrane part (GO:0044425);; cellular component: cell part (GO:0044464)
Ma08_g19850	Ma08_g19850	1.572118	137	1.724722	170	1.359612	122	0.059851	6	0.173504	16	0.101183	9	2.88E-25	-3.497295501	down	[K]	Transcription	--	--	--	--	--	Leucine rich repeat	Uncharacterized protein At4g06744 OS=Arabidopsis thaliana OX=3702 GN=At4g06744 PE=2 SV=1	--	--	PREDICTED: uncharacterized protein At4g06744-like [Musa acuminata subsp. malaccensis]	--
Ma03_g15090	Ma03_g15090	1.399808	158	2.185012	278	1.693469	196	0.550313	63	1.12085	134	1.059608	122	0.000280168	-1.01100928	down	--	--	--	--	--	[R]	General function prediction only	Zinc-finger double-stranded RNA-binding;; Zinc-finger of C2H2 type	Protein indeterminate-domain 5, chloroplastic OS=Arabidopsis thaliana OX=3702 GN=IDD5 PE=1 SV=1	S	Function unknown	PREDICTED: protein indeterminate-domain 2-like [Musa acuminata subsp. malaccensis]	--
Ma07_g28850	Ma07_g28850	63.781868	6242	63.271492	7004	65.159477	6531	197.567688	19387	182.559464	18878	183.203613	18334	2.64E-158	1.419325483	up	--	--	--	K20102|0|mus:103993077|K20102 YTH domain-containing family protein | (RefSeq) uncharacterized protein LOC103993077 isoform X1	--	[R]	General function prediction only	YT521-B-like domain	30-kDa cleavage and polyadenylation specificity factor 30 OS=Arabidopsis thaliana OX=3702 GN=CPSF30 PE=1 SV=1	S	Function unknown	PREDICTED: uncharacterized protein LOC103993077 isoform X3 [Musa acuminata subsp. malaccensis]	--
Ma04_g11590	Ma04_g11590	96.741112	3015	93.478897	3296	92.791534	2962	206.19751	6444	235.070587	7741	212.730896	6780	4.87E-51	1.076130993	up	[O]	Posttranslational modification, protein turnover, chaperones	--	K13993|1.95716e-95|mus:103981205|K13993 HSP20 family protein | (RefSeq) 18.1 kDa class I heat shock protein-like	Protein processing in endoplasmic reticulum (ko04141)	[O]	Posttranslational modification, protein turnover, chaperones	Hsp20/alpha crystallin family	18.1 kDa class I heat shock protein OS=Pisum sativum OX=3888 GN=HSP18.1 PE=1 SV=1	O	Posttranslational modification, protein turnover, chaperones	PREDICTED: 18.1 kDa class I heat shock protein-like [Musa acuminata subsp. malaccensis]	--
Ma02_g08560	Ma02_g08560	1.036681	59	1.236928	80	1.237857	73	0.491233	29	0.559185	34	0.274926	17	0.000143031	-1.351791618	down	[U]	Intracellular trafficking, secretion, and vesicular transport	Biological Process: response to hormone (GO:0009725);; Cellular Component: integral component of membrane (GO:0016021);;	K07297|0|mus:103976175|K07297 adiponectin receptor | (RefSeq) heptahelical transmembrane protein 4-like	--	[RT]	General function prediction only;; Signal transduction mechanisms	Haemolysin-III related	Heptahelical transmembrane protein 4 OS=Arabidopsis thaliana OX=3702 GN=HHP4 PE=2 SV=1	S	Function unknown	PREDICTED: heptahelical transmembrane protein 4-like [Musa acuminata subsp. malaccensis]	biological process: response to stimulus (GO:0050896);; cellular component: membrane (GO:0016020);; cellular component: membrane part (GO:0044425)
Ma11_g03770	Ma11_g03770	0.465284	83	0.589723	119	0.434316	80	0.16377	30	0.186642	36	0.341534	63	0.001031024	-1.10955697	down	--	--	--	--	--	--	--	Domain of unknown function (DUF3527)	--	S	Function unknown	PREDICTED: uncharacterized protein LOC103970348 isoform X1 [Musa acuminata subsp. malaccensis]	--
Ma03_g14930	Ma03_g14930	36.594746	4438	36.658955	5030	38.633587	4799	17.628916	2144	20.667633	2649	19.457333	2414	9.84E-45	-1.076464887	down	--	--	Cellular Component: integral component of membrane (GO:0016021);;	--	--	[R]	General function prediction only	C2 domain	Synaptotagmin-2 OS=Arabidopsis thaliana OX=3702 GN=SYT2 PE=2 SV=1	S	Function unknown	PREDICTED: tricalbin-3 [Musa acuminata subsp. malaccensis]	cellular component: membrane (GO:0016020);; cellular component: membrane part (GO:0044425)
Ma11_g07390	Ma11_g07390	0.821038	57	0.862596	68	1.049885	75	0.069356	5	0.55267	41	0.362162	26	0.004856061	-1.301874844	down	--	--	Cellular Component: integral component of membrane (GO:0016021);; Molecular Function: transmembrane transporter activity (GO:0022857);; Biological Process: transmembrane transport (GO:0055085);;	--	--	--	--	EamA-like transporter family	WAT1-related protein At5g47470 OS=Arabidopsis thaliana OX=3702 GN=At5g47470 PE=3 SV=1	S	Function unknown	PREDICTED: WAT1-related protein At5g47470-like isoform X1 [Musa acuminata subsp. malaccensis]	cellular component: membrane (GO:0016020);; cellular component: membrane part (GO:0044425);; biological process: localization (GO:0051179);; molecular function: transporter activity (GO:0005215)
Ma01_g10380	Ma01_g10380	8.161913	189	5.74897	150	7.183834	170	22.20775	514	15.312254	373	12.146494	287	2.60E-06	1.062247929	up	--	--	--	--	--	--	--	Wound-inducible basic protein family	Wound-induced basic protein OS=Phaseolus vulgaris OX=3885 GN=PR4 PE=2 SV=1	S	Function unknown	PREDICTED: wound-induced basic protein [Musa acuminata subsp. malaccensis]	--
Ma07_g15550	Ma07_g15550	1.527611	71	1.24949	66	1.701367	81	0.347801	17	0.478616	24	0.506307	24	1.56E-06	-1.66991164	down	--	--	Molecular Function: zinc ion binding (GO:0008270);; Cellular Component: integral component of membrane (GO:0016021);;	--	--	[O]	Posttranslational modification, protein turnover, chaperones	Ring finger domain;; RING-like zinc finger;; Zinc finger, C3HC4 type (RING finger);; RING-H2 zinc finger domain;; Zinc finger, C3HC4 type (RING finger)	RING-H2 finger protein ATL60 OS=Arabidopsis thaliana OX=3702 GN=ATL60 PE=2 SV=1	O	Posttranslational modification, protein turnover, chaperones	PREDICTED: E3 ubiquitin-protein ligase EL5-like [Musa acuminata subsp. malaccensis]	molecular function: binding (GO:0005488);; cellular component: membrane (GO:0016020);; cellular component: membrane part (GO:0044425)
Ma05_g21180	Ma05_g21180	7.650206	734	7.187878	780	8.378256	823	1.096373	106	1.54171	157	1.302195	128	1.26E-69	-2.631335018	down	--	--	--	--	--	--	--	--	IRK-interacting protein OS=Arabidopsis thaliana OX=3702 GN=IRKI PE=1 SV=1	S	Function unknown	PREDICTED: IRK-interacting protein-like [Musa acuminata subsp. malaccensis]	--
Ma06_g11240	Ma06_g11240	2.064671	132	1.613963	117	2.507746	164	5.679942	363	5.093714	343	5.93535	387	1.51E-11	1.268406114	up	[P]	Inorganic ion transport and metabolism	Molecular Function: zinc ion transmembrane transporter activity (GO:0005385);; Cellular Component: vacuolar membrane (GO:0005774);; Biological Process: response to zinc ion (GO:0010043);; Cellular Component: integral component of membrane (GO:0016021);; Biological Process: regulation of sequestering of zinc ion (GO:0061088);; Biological Process: zinc II ion transmembrane transport (GO:0071577);;	--	--	[P]	Inorganic ion transport and metabolism	Cation efflux family;; Dimerisation domain of Zinc Transporter	Metal tolerance protein 7 OS=Oryza sativa subsp. japonica OX=39947 GN=MTP7 PE=2 SV=1	P	Inorganic ion transport and metabolism	PREDICTED: metal tolerance protein 7 isoform X1 [Musa acuminata subsp. malaccensis]	biological process: localization (GO:0051179);; molecular function: transporter activity (GO:0005215);; cellular component: cell (GO:0005623);; cellular component: membrane (GO:0016020);; cellular component: organelle (GO:0043226);; cellular component: organelle part (GO:0044422);; cellular component: cell part (GO:0044464);; biological process: response to stimulus (GO:0050896);; cellular compon…
Ma02_g04810	Ma02_g04810	5.503433	307	5.736154	361	4.991522	285	13.487016	753	12.901921	759	12.248998	697	3.30E-20	1.107811138	up	--	--	Cellular Component: membrane (GO:0016020);;	--	--	--	--	Chloroplast import apparatus Tic20-like	Protein TIC 20-I, chloroplastic OS=Arabidopsis thaliana OX=3702 GN=TIC20-I PE=1 SV=1	S	Function unknown	PREDICTED: protein TIC 20-I, chloroplastic-like [Musa acuminata subsp. malaccensis]	cellular component: membrane (GO:0016020)
Ma11_g02190	Ma11_g02190	18.167244	1437	18.680668	1672	19.199371	1556	0.113312	9	0.09572	9	0.036761	3	1.55E-168	-7.351116103	down	[G]	Carbohydrate transport and metabolism	Molecular Function: pectate lyase activity (GO:0030570);; Biological Process: pectin catabolic process (GO:0045490);; Molecular Function: metal ion binding (GO:0046872);;	K01728|0|mus:103970213|K01728 pectate lyase [EC:4.2.2.2] | (RefSeq) probable pectate lyase 8	Pentose and glucuronate interconversions (ko00040)	--	--	Pectate lyase;; Right handed beta helix region	Probable pectate lyase 15 OS=Arabidopsis thaliana OX=3702 GN=At4g13710 PE=2 SV=1	G	Carbohydrate transport and metabolism	PREDICTED: probable pectate lyase 8 [Musa acuminata subsp. malaccensis]	molecular function: catalytic activity (GO:0003824);; biological process: metabolic process (GO:0008152);; molecular function: binding (GO:0005488)
Ma04_g33260	Ma04_g33260	12.005603	1027	12.734343	1232	13.219332	1158	2.633721	226	2.677784	242	3.63211	318	1.16E-61	-2.18294227	down	[G]	Carbohydrate transport and metabolism	Cellular Component: integral component of membrane (GO:0016021);; Molecular Function: pectate lyase activity (GO:0030570);; Biological Process: pectin catabolic process (GO:0045490);; Molecular Function: metal ion binding (GO:0046872);;	K01728|0|mus:103982637|K01728 pectate lyase [EC:4.2.2.2] | (RefSeq) probable pectate lyase 8	Pentose and glucuronate interconversions (ko00040)	--	--	Pectate lyase;; Right handed beta helix region	Probable pectate lyase 15 OS=Arabidopsis thaliana OX=3702 GN=At4g13710 PE=2 SV=1	G	Carbohydrate transport and metabolism	PREDICTED: probable pectate lyase 8 [Musa acuminata subsp. malaccensis]	cellular component: membrane (GO:0016020);; cellular component: membrane part (GO:0044425);; molecular function: catalytic activity (GO:0003824);; biological process: metabolic process (GO:0008152);; molecular function: binding (GO:0005488)
Ma07_g23230	Ma07_g23230	3.168243	184	3.535209	232	3.514557	209	1.421589	83	1.79345	110	1.16531	70	4.82E-09	-1.293567249	down	--	--	Molecular Function: DNA binding (GO:0003677);;	K09422|4.41478e-180|mus:103992484|K09422 myb proto-oncogene protein, plant | (RefSeq) transcriptional activator Myb-like	--	[K]	Transcription	Myb-like DNA-binding domain;; Myb-like DNA-binding domain	Transcription factor CSA OS=Oryza sativa subsp. japonica OX=39947 GN=CSA PE=2 SV=2	S	Function unknown	PREDICTED: transcriptional activator Myb-like [Musa acuminata subsp. malaccensis]	molecular function: binding (GO:0005488)
Ma09_g23330	Ma09_g23330	3.314167	307	2.546272	267	3.302877	314	0.243742	23	0.365028	36	0.494113	47	1.51E-34	-3.013912186	down	[IQ]	Lipid transport and metabolism;; Secondary metabolites biosynthesis, transport and catabolism	Molecular Function: ligase activity (GO:0016874);; Molecular Function: Photinus-luciferin 4-monooxygenase (ATP-hydrolyzing) activity (GO:0047077);; Biological Process: oxidation-reduction process (GO:0055114);;	K01904|0|mus:103998718|K01904 4-coumarate--CoA ligase [EC:6.2.1.12] | (RefSeq) probable 4-coumarate--CoA ligase 3	Ubiquinone and other terpenoid-quinone biosynthesis (ko00130);; Phenylalanine metabolism (ko00360);; Phenylpropanoid biosynthesis (ko00940)	[I]	Lipid transport and metabolism	AMP-binding enzyme;; AMP-binding enzyme C-terminal domain	Probable 4-coumarate--CoA ligase 3 OS=Oryza sativa subsp. japonica OX=39947 GN=4CL3 PE=2 SV=1	IQ	Lipid transport and metabolism;; Secondary metabolites biosynthesis, transport and catabolism	PREDICTED: probable 4-coumarate--CoA ligase 3 [Musa acuminata subsp. malaccensis]	molecular function: catalytic activity (GO:0003824);; biological process: metabolic process (GO:0008152);; biological process: single-organism process (GO:0044699)
Ma10_g16180	Ma10_g16180	1.427601	127	1.046426	106	1.19655	109	0.06792	7	0.06323	6	0.060938	6	7.84E-24	-3.72805696	down	[E]	Amino acid transport and metabolism	Molecular Function: catalytic activity (GO:0003824);;	--	--	[R]	General function prediction only	Aminotransferase class-V	--	E	Amino acid transport and metabolism	PREDICTED: uncharacterized protein LOC103969764 [Musa acuminata subsp. malaccensis]	molecular function: catalytic activity (GO:0003824)
Ma04_g19550	Ma04_g19550	3.943781	237	4.274508	290	3.121077	192	0.794798	48	0.851639	54	0.44914	28	1.84E-21	-2.425665338	down	--	--	--	--	--	--	--	--	--	--	--	--	--
Ma07_g22610	Ma07_g22610	30.992998	1171	31.071959	1328	33.531658	1297	10.454081	396	9.221006	368	9.716866	376	8.81E-74	-1.815648494	down	--	--	--	--	--	[T]	Signal transduction mechanisms	EF hand;; EF-hand domain;; EF-hand domain pair;; EF hand;; EF-hand domain pair	Probable calcium-binding protein CML45 OS=Arabidopsis thaliana OX=3702 GN=CML45 PE=1 SV=1	DTZ	Cell cycle control, cell division, chromosome partitioning;; Signal transduction mechanisms;; Cytoskeleton	PREDICTED: probable calcium-binding protein CML30 [Musa acuminata subsp. malaccensis]	--
Ma07_g03200	Ma07_g03200	1.314632	88	1.756902	131	1.344448	91	3.710437	243	4.403172	304	4.135511	279	1.22E-10	1.285179442	up	[O]	Posttranslational modification, protein turnover, chaperones	Cellular Component: membrane (GO:0016020);;	K17081|0|mus:103990770|K17081 prohibitin 2 | (RefSeq) prohibitin-1, mitochondrial-like isoform X1	--	[O]	Posttranslational modification, protein turnover, chaperones	SPFH domain / Band 7 family	Prohibitin-2, mitochondrial OS=Arabidopsis thaliana OX=3702 GN=PHB2 PE=1 SV=1	O	Posttranslational modification, protein turnover, chaperones	PREDICTED: prohibitin-1, mitochondrial-like isoform X1 [Musa acuminata subsp. malaccensis]	cellular component: membrane (GO:0016020)
Ma04_g05290	Ma04_g05290	47.559757	3574	49.957268	4247	45.432217	3497	2.418215	183	6.665445	530	5.873829	452	2.18E-14	-2.948256139	down	--	--	Molecular Function: binding (GO:0005488);; Biological Process: metabolic process (GO:0008152);; Biological Process: cellular process (GO:0009987);; Molecular Function: oxidoreductase activity (GO:0016491);; Biological Process: response to stimulus (GO:0050896);;	K00430|0|mus:103980668|K00430 peroxidase [EC:1.11.1.7] | (RefSeq) peroxidase P7-like	Phenylpropanoid biosynthesis (ko00940)	--	--	Peroxidase	Peroxidase 4 OS=Vitis vinifera OX=29760 GN=GSVIVT00023967001 PE=1 SV=1	G	Carbohydrate transport and metabolism	PREDICTED: peroxidase P7-like [Musa acuminata subsp. malaccensis]	molecular function: binding (GO:0005488);; biological process: metabolic process (GO:0008152);; biological process: cellular process (GO:0009987);; molecular function: catalytic activity (GO:0003824);; biological process: response to stimulus (GO:0050896)
Ma04_g31260	Ma04_g31260	6.336538	1089	6.125452	1191	5.825593	1026	3.358864	579	2.577792	469	2.674207	471	7.42E-25	-1.202627764	down	--	--	Molecular Function: microtubule motor activity (GO:0003777);; Molecular Function: binding (GO:0005488);; Cellular Component: kinesin complex (GO:0005871);; Biological Process: microtubule-based movement (GO:0007018);; Molecular Function: ATPase activity (GO:0016887);;	K11498|0|mus:103982796|K11498 centromeric protein E | (RefSeq) kinesin-like protein KIN-7F	--	[Z]	Cytoskeleton	Kinesin motor domain;; Domain of unknown function (DUF3490);; Microtubule binding	Kinesin-like protein KIN-7F OS=Oryza sativa subsp. japonica OX=39947 GN=KIN7F PE=1 SV=2	Z	Cytoskeleton	PREDICTED: kinesin-like protein KIN-7F [Musa acuminata subsp. malaccensis]	molecular function: catalytic activity (GO:0003824);; molecular function: binding (GO:0005488);; cellular component: cell (GO:0005623);; cellular component: macromolecular complex (GO:0032991);; cellular component: organelle (GO:0043226);; cellular component: organelle part (GO:0044422);; cellular component: cell part (GO:0044464);; biological process: cellular process (GO:0009987);; biological p…
Ma02_g18740	Ma02_g18740	3.035987	354	2.746476	362	2.587103	309	8.61579	1006	8.339434	1027	7.537743	898	1.14E-33	1.404870954	up	[C]	Energy production and conversion	--	K03301|0|mus:103975328|K03301 ATP:ADP antiporter, AAA family | (RefSeq) plastidic ATP/ADP-transporter-like	--	--	--	TLC ATP/ADP transporter	ADP,ATP carrier protein 1, chloroplastic OS=Arabidopsis thaliana OX=3702 GN=AATP1 PE=1 SV=2	C	Energy production and conversion	PREDICTED: plastidic ATP/ADP-transporter-like [Musa acuminata subsp. malaccensis]	--
Ma03_g32740	Ma03_g32740	4.552665	169	4.806187	201	5.151886	195	2.491453	93	2.629437	103	2.063275	78	2.35E-07	-1.10054872	down	--	--	--	--	--	--	--	--	Tetraspanin-19 OS=Arabidopsis thaliana OX=3702 GN=TOM2AH3 PE=2 SV=1	--	--	PREDICTED: tetraspanin-19-like [Musa acuminata subsp. malaccensis]	--
Ma09_g28720	Ma09_g28720	24.77289	2575	23.828714	2802	24.180929	2575	7.114774	742	10.309748	1133	10.144861	1079	1.16E-34	-1.508705794	down	--	--	--	--	--	--	--	Helix-loop-helix DNA-binding domain	Transcription factor BIM2 OS=Arabidopsis thaliana OX=3702 GN=BIM2 PE=1 SV=1	K	Transcription	PREDICTED: transcription factor BIM2 [Musa acuminata subsp. malaccensis]	--
Ma07_g20970	Ma07_g20970	32.171871	4932	31.233517	5416	31.714331	4980	2.02546	312	1.952495	317	2.358287	370	0	-4.01231165	down	[N]	Cell motility	Cellular Component: integral component of membrane (GO:0016021);; Molecular Function: transferase activity (GO:0016740);;	--	--	--	--	Glycosyltransferase like family 2;; Glycosyl transferase family group 2;; Glycosyl transferase family 2;; Glycosyl transferase family 21	Probable xyloglucan glycosyltransferase 5 OS=Arabidopsis thaliana OX=3702 GN=CSLC5 PE=1 SV=1	M	Cell wall/membrane/envelope biogenesis	PREDICTED: probable xyloglucan glycosyltransferase 5 [Musa acuminata subsp. malaccensis]	cellular component: membrane (GO:0016020);; cellular component: membrane part (GO:0044425);; molecular function: catalytic activity (GO:0003824)
Ma05_g12800	Ma05_g12800	1.892775	63	2.066111	77	2.087554	71	5.764378	190	5.06654	176	4.808828	162	1.34E-07	1.184014192	up	[TK]	Signal transduction mechanisms;; Transcription	Biological Process: cellular process (GO:0009987);;	K14491|1.65463e-55|sita:101758368|K14491 two-component response regulator ARR-B family | (RefSeq) two-component response regulator EHD1-like	Plant hormone signal transduction (ko04075)	[K]	Transcription	Response regulator receiver domain	Two-component response regulator EHD1 OS=Oryza sativa subsp. indica OX=39946 GN=EHD1 PE=2 SV=1	K	Transcription	two-component response regulator EHD1 [Zea mays]	biological process: cellular process (GO:0009987)
Ma03_g02760	Ma03_g02760	4.975866	317	4.349714	313	5.01209	327	1.35795	87	1.567339	106	1.992459	130	3.60E-17	-1.618406273	down	--	--	Molecular Function: peroxidase activity (GO:0004601);; Cellular Component: extracellular region (GO:0005576);; Biological Process: response to oxidative stress (GO:0006979);; Molecular Function: heme binding (GO:0020037);; Biological Process: hydrogen peroxide catabolic process (GO:0042744);; Molecular Function: metal ion binding (GO:0046872);; Biological Process: oxidation-reduction process (GO:…	K00430|0|mus:103977073|K00430 peroxidase [EC:1.11.1.7] | (RefSeq) cationic peroxidase SPC4-like	Phenylpropanoid biosynthesis (ko00940)	--	--	Peroxidase	Peroxidase 12 OS=Arabidopsis thaliana OX=3702 GN=PER12 PE=1 SV=1	G	Carbohydrate transport and metabolism	PREDICTED: cationic peroxidase SPC4-like [Musa acuminata subsp. malaccensis]	biological process: metabolic process (GO:0008152);; biological process: cellular process (GO:0009987);; biological process: single-organism process (GO:0044699);; biological process: response to stimulus (GO:0050896);; biological process: detoxification (GO:0098754);; molecular function: catalytic activity (GO:0003824);; molecular function: antioxidant activity (GO:0016209);; cellular component:…
Ma08_g03310	Ma08_g03310	0.556334	57	0.414249	48	0.306909	32	1.392964	142	1.92484	207	1.711893	178	2.76E-10	1.73430426	up	[T]	Signal transduction mechanisms	Molecular Function: nucleotide binding (GO:0000166);; Molecular Function: protein kinase activity (GO:0004672);; Biological Process: protein phosphorylation (GO:0006468);; Cellular Component: membrane (GO:0016020);;	--	--	--	--	Legume lectin domain;; Protein kinase domain;; Protein tyrosine kinase;; Legume-like lectin family	L-type lectin-domain containing receptor kinase IX.1 OS=Arabidopsis thaliana OX=3702 GN=LECRK91 PE=1 SV=1	T	Signal transduction mechanisms	PREDICTED: L-type lectin-domain containing receptor kinase IX.1-like isoform X1 [Musa acuminata subsp. malaccensis]	molecular function: binding (GO:0005488);; biological process: metabolic process (GO:0008152);; biological process: cellular process (GO:0009987);; molecular function: catalytic activity (GO:0003824);; cellular component: membrane (GO:0016020)
Ma02_g10990	Ma02_g10990	1.040286	154	1.170097	196	1.086344	165	0.511129	76	0.537139	84	0.555778	84	1.80E-07	-1.12860584	down	[T]	Signal transduction mechanisms	--	--	--	[PT]	Inorganic ion transport and metabolism;; Signal transduction mechanisms	Ion transport protein;; Ion channel;; Cyclic nucleotide-binding domain	Potassium channel KAT3 OS=Oryza sativa subsp. japonica OX=39947 GN=Os01g0756700 PE=2 SV=1	U	Intracellular trafficking, secretion, and vesicular transport	PREDICTED: potassium channel KAT3-like isoform X2 [Musa acuminata subsp. malaccensis]	--
Ma08_g23510	Ma08_g23510	24.232828	2048	24.999747	2390	25.678757	2223	9.022995	764	11.711336	1046	11.99566	1037	3.28E-33	-1.309692743	down	[E]	Amino acid transport and metabolism	Molecular Function: glutamate decarboxylase activity (GO:0004351);; Biological Process: glutamate metabolic process (GO:0006536);; Cellular Component: plasmodesma (GO:0009506);; Molecular Function: pyridoxal phosphate binding (GO:0030170);;	K01580|0|mus:103995270|K01580 glutamate decarboxylase [EC:4.1.1.15] | (RefSeq) glutamate decarboxylase 1 isoform X1	Alanine, aspartate and glutamate metabolism (ko00250);; beta-Alanine metabolism (ko00410);; Taurine and hypotaurine metabolism (ko00430);; Butanoate metabolism (ko00650)	[E]	Amino acid transport and metabolism	Pyridoxal-dependent decarboxylase conserved domain;; Aminotransferase class-V	Glutamate decarboxylase 1 OS=Arabidopsis thaliana OX=3702 GN=GAD1 PE=1 SV=2	E	Amino acid transport and metabolism	PREDICTED: glutamate decarboxylase 1 isoform X1 [Musa acuminata subsp. malaccensis]	molecular function: catalytic activity (GO:0003824);; biological process: metabolic process (GO:0008152);; biological process: cellular process (GO:0009987);; biological process: single-organism process (GO:0044699);; cellular component: cell junction (GO:0030054);; molecular function: binding (GO:0005488)
Musa_acuminata_newGene_5766	--	0.752005	120	0.613072	110	0.751823	122	0.260648	42	0.353342	60	0.43216	70	0.000143452	-1.068175065	down	--	--	--	--	--	--	--	--	--	--	--	--	--
Ma04_g36870	Ma04_g36870	2.802156	73	2.367562	70	2.415664	64	7.537918	196	6.274794	172	4.86691	129	1.12E-05	1.111026939	up	--	--	--	--	--	--	--	--	--	--	--	--	--
Ma03_g14270	Ma03_g14270	0.381606	38	0.212557	24	0.117549	12	4.834966	483	3.512546	370	3.058567	312	2.34E-37	3.615928833	up	[P]	Inorganic ion transport and metabolism	Cellular Component: integral component of membrane (GO:0016021);; Biological Process: transmembrane transport (GO:0055085);;	--	--	[P]	Inorganic ion transport and metabolism	Citrate transporter;; Arsenical pump membrane protein;; Bacterial Na+/H+ antiporter B (NhaB)	Silicon efflux transporter LSI2 OS=Oryza sativa subsp. japonica OX=39947 GN=LSI2 PE=1 SV=1	P	Inorganic ion transport and metabolism	PREDICTED: putative transporter arsB [Musa acuminata subsp. malaccensis]	cellular component: membrane (GO:0016020);; cellular component: membrane part (GO:0044425);; biological process: localization (GO:0051179)
Ma07_g23720	Ma07_g23720	1.011011	78	1.033855	91	1.068692	85	0.320202	25	0.342541	28	0.661958	53	0.000358424	-1.230721889	down	--	--	Biological Process: amino acid transmembrane transport (GO:0003333);; Molecular Function: amino acid transmembrane transporter activity (GO:0015171);; Cellular Component: integral component of membrane (GO:0016021);;	--	--	[E]	Amino acid transport and metabolism	Transmembrane amino acid transporter protein;; Tryptophan/tyrosine permease family	Amino acid transporter AVT6C OS=Arabidopsis thaliana OX=3702 GN=AVT6C PE=2 SV=1	E	Amino acid transport and metabolism	PREDICTED: sodium-coupled neutral amino acid transporter 1-like [Musa acuminata subsp. malaccensis]	biological process: single-organism process (GO:0044699);; biological process: localization (GO:0051179);; molecular function: transporter activity (GO:0005215);; cellular component: membrane (GO:0016020);; cellular component: membrane part (GO:0044425)
Ma07_g25110	Ma07_g25110	7.768774	489	8.38483	597	7.91263	510	0.780235	50	1.410976	94	1.123371	73	4.77E-54	-2.890827312	down	--	--	Molecular Function: peroxidase activity (GO:0004601);; Cellular Component: extracellular region (GO:0005576);; Biological Process: response to oxidative stress (GO:0006979);; Cellular Component: integral component of membrane (GO:0016021);; Molecular Function: heme binding (GO:0020037);; Biological Process: hydrogen peroxide catabolic process (GO:0042744);; Molecular Function: metal ion binding (…	K00430|0|mus:103992657|K00430 peroxidase [EC:1.11.1.7] | (RefSeq) peroxidase 47-like	Phenylpropanoid biosynthesis (ko00940)	--	--	Peroxidase	Peroxidase 47 OS=Arabidopsis thaliana OX=3702 GN=PER47 PE=2 SV=2	G	Carbohydrate transport and metabolism	PREDICTED: peroxidase 47-like [Musa acuminata subsp. malaccensis]	biological process: metabolic process (GO:0008152);; biological process: cellular process (GO:0009987);; biological process: single-organism process (GO:0044699);; biological process: response to stimulus (GO:0050896);; biological process: detoxification (GO:0098754);; molecular function: catalytic activity (GO:0003824);; molecular function: antioxidant activity (GO:0016209);; cellular component:…
Ma08_g16710	Ma08_g16710	0.735936	50	0.880909	67	1.189103	81	0.492516	34	0.615492	44	0.23117	16	0.008906641	-1.03338908	down	--	--	--	--	--	--	--	--	--	--	--	PREDICTED: protein CROWDED NUCLEI 1 [Musa acuminata subsp. malaccensis]	--
Ma05_g26280	Ma05_g26280	9.473877	444	7.916015	419	7.896902	379	4.989188	235	3.879591	192	3.936599	189	4.14E-11	-1.086371745	down	--	--	Molecular Function: DNA binding (GO:0003677);;	--	--	--	--	Dof domain, zinc finger	Dof zinc finger protein 4 OS=Oryza sativa subsp. japonica OX=39947 GN=DOF4 PE=2 SV=1	S	Function unknown	PREDICTED: dof zinc finger protein DOF5.4-like [Musa acuminata subsp. malaccensis]	molecular function: binding (GO:0005488)
Ma01_g02420	Ma01_g02420	40.578468	2117	40.065845	2364	40.116119	2143	14.111504	739	18.228373	1005	18.835197	1005	7.24E-36	-1.352696642	down	--	--	--	--	--	[K]	Transcription	--	--	S	Function unknown	PREDICTED: uncharacterized protein LOC103979772 [Musa acuminata subsp. malaccensis]	--
Ma08_g31710	Ma08_g31710	0.268303	36	0.1065	17	0.13996	20	0.694549	93	0.566409	80	0.776352	106	4.88E-06	1.638002263	up	[L]	Replication, recombination and repair	Molecular Function: chromatin binding (GO:0003682);; Molecular Function: ATP binding (GO:0005524);; Molecular Function: zinc ion binding (GO:0008270);;	K02603|0|mus:103995776|K02603 origin recognition complex subunit 1 | (RefSeq) origin of replication complex subunit 1-like	--	[L]	Replication, recombination and repair	ATPase family associated with various cellular activities (AAA);; BAH domain;; AAA domain;; PHD-finger;; AAA ATPase domain	Origin of replication complex subunit 1 OS=Oryza sativa subsp. japonica OX=39947 GN=ORC1 PE=2 SV=1	L	Replication, recombination and repair	PREDICTED: origin of replication complex subunit 1-like [Musa acuminata subsp. malaccensis]	molecular function: binding (GO:0005488)
Ma04_g06220	Ma04_g06220	2.102572	62	2.607021	87	2.25034	68	0.117698	4	0.351865	11	0.200504	7	8.63E-13	-2.891534459	down	--	--	Cellular Component: Golgi apparatus (GO:0005794);; Cellular Component: integral component of membrane (GO:0016021);; Molecular Function: O-acetyltransferase activity (GO:0016413);; Biological Process: cell wall organization or biogenesis (GO:0071554);;	--	--	--	--	PMR5 N terminal Domain;; GDSL/SGNH-like Acyl-Esterase family found in Pmr5 and Cas1p	Protein trichome birefringence-like 19 OS=Arabidopsis thaliana OX=3702 GN=TBL19 PE=3 SV=1	S	Function unknown	PREDICTED: protein trichome birefringence-like 19 [Musa acuminata subsp. malaccensis]	cellular component: cell (GO:0005623);; cellular component: organelle (GO:0043226);; cellular component: cell part (GO:0044464);; cellular component: membrane (GO:0016020);; cellular component: membrane part (GO:0044425);; molecular function: catalytic activity (GO:0003824);; biological process: cellular process (GO:0009987)
Musa_acuminata_newGene_4611	--	3.148295	79	2.402545	68	2.612756	67	22.003054	548	18.844913	494	17.195148	437	6.98E-47	2.619907525	up	--	--	Molecular Function: binding (GO:0005488);;	--	--	[R]	General function prediction only	Integrase core domain	Retrovirus-related Pol polyprotein from transposon TNT 1-94 OS=Nicotiana tabacum OX=4097 PE=2 SV=1	S	Function unknown	hypothetical protein CRG98_002904 [Punica granatum]	molecular function: binding (GO:0005488)
Ma07_g24690	Ma07_g24690	1.008542	105	1.114427	131	0.866272	92	3.133868	326	3.582448	392	4.215273	447	2.98E-19	1.689675221	up	[V]	Defense mechanisms	Biological Process: drug transmembrane transport (GO:0006855);; Molecular Function: drug transmembrane transporter activity (GO:0015238);; Molecular Function: antiporter activity (GO:0015297);; Cellular Component: integral component of membrane (GO:0016021);;	K03327|0|mus:103992617|K03327 multidrug resistance protein, MATE family | (RefSeq) protein DETOXIFICATION 54-like	--	[R]	General function prediction only	MatE	Protein DETOXIFICATION 54 OS=Arabidopsis thaliana OX=3702 GN=DTX54 PE=2 SV=1	V	Defense mechanisms	PREDICTED: protein DETOXIFICATION 54-like [Musa acuminata subsp. malaccensis]	biological process: single-organism process (GO:0044699);; biological process: response to stimulus (GO:0050896);; biological process: localization (GO:0051179);; molecular function: transporter activity (GO:0005215);; cellular component: membrane (GO:0016020);; cellular component: membrane part (GO:0044425)
Ma11_g22560	Ma11_g22560	1.292161	111	1.398954	135	1.058747	93	7.652372	654	6.141439	554	6.835048	596	4.98E-45	2.274136308	up	[G]	Carbohydrate transport and metabolism	Molecular Function: inorganic phosphate transmembrane transporter activity (GO:0005315);; Cellular Component: plastid (GO:0009536);; Cellular Component: integral component of membrane (GO:0016021);; Biological Process: anion transmembrane transport (GO:0098656);;	--	--	[G]	Carbohydrate transport and metabolism	Major Facilitator Superfamily;; Sugar (and other) transporter	Probable anion transporter 2, chloroplastic OS=Oryza sativa subsp. japonica OX=39947 GN=PHT4;2 PE=2 SV=1	G	Carbohydrate transport and metabolism	PREDICTED: probable anion transporter 2, chloroplastic [Musa acuminata subsp. malaccensis]	biological process: localization (GO:0051179);; molecular function: transporter activity (GO:0005215);; cellular component: cell (GO:0005623);; cellular component: organelle (GO:0043226);; cellular component: cell part (GO:0044464);; cellular component: membrane (GO:0016020);; cellular component: membrane part (GO:0044425)
Ma08_g27730	Ma08_g27730	266.709869	26048	275.773315	30468	268.438141	26851	68.576759	6716	83.577263	8626	82.662743	8257	2.87E-130	-1.90626069	down	--	--	Biological Process: metabolic process (GO:0008152);; Cellular Component: integral component of membrane (GO:0016021);; Molecular Function: transferase activity, transferring acyl groups (GO:0016746);;	K13508|0|mus:103996144|K13508 glycerol-3-phosphate acyltransferase [EC:2.3.1.15] | (RefSeq) glycerol-3-phosphate acyltransferase 1-like	Glycerolipid metabolism (ko00561);; Glycerophospholipid metabolism (ko00564)	--	--	haloacid dehalogenase-like hydrolase;; Acyltransferase	Glycerol-3-phosphate acyltransferase 1 OS=Arabidopsis thaliana OX=3702 GN=GPAT1 PE=1 SV=1	I	Lipid transport and metabolism	PREDICTED: glycerol-3-phosphate acyltransferase 1-like [Musa acuminata subsp. malaccensis]	biological process: metabolic process (GO:0008152);; cellular component: membrane (GO:0016020);; cellular component: membrane part (GO:0044425);; molecular function: catalytic activity (GO:0003824)
Ma05_g25720	Ma05_g25720	5.976189	305	6.554664	378	6.329879	331	30.033955	1536	20.657261	1113	22.093863	1152	5.63E-37	1.788548649	up	[G]	Carbohydrate transport and metabolism	Cellular Component: integral component of plasma membrane (GO:0005887);; Biological Process: water transport (GO:0006833);; Biological Process: cellular water homeostasis (GO:0009992);; Molecular Function: silicate transmembrane transporter activity (GO:0015115);; Molecular Function: water channel activity (GO:0015250);; Molecular Function: glycerol channel activity (GO:0015254);; Biological Proc…	K09874|0|mus:103985432|K09874 aquaporin NIP | (RefSeq) aquaporin NIP2-1-like	--	[G]	Carbohydrate transport and metabolism	Major intrinsic protein	Aquaporin NIP2-1 OS=Oryza sativa subsp. japonica OX=39947 GN=NIP2-1 PE=1 SV=1	G	Carbohydrate transport and metabolism	PREDICTED: aquaporin NIP2-1-like [Musa acuminata subsp. malaccensis]	cellular component: cell (GO:0005623);; cellular component: membrane (GO:0016020);; cellular component: membrane part (GO:0044425);; cellular component: cell part (GO:0044464);; biological process: single-organism process (GO:0044699);; biological process: localization (GO:0051179);; biological process: cellular process (GO:0009987);; biological process: biological regulation (GO:0065007);; biolo…
Ma10_g09350	Ma10_g09350	3.656528	510	3.363227	530	4.121456	588	1.827547	256	1.929215	284	1.975011	282	5.56E-15	-1.068816882	down	[N]	Cell motility	Cellular Component: integral component of membrane (GO:0016021);;	--	--	--	--	Glycosyltransferase like family 2;; Glycosyl transferase family group 2;; Glycosyl transferase family 2;; Glycosyl transferase family 21	Probable xyloglucan glycosyltransferase 1 OS=Oryza sativa subsp. japonica OX=39947 GN=CSLC1 PE=3 SV=1	M	Cell wall/membrane/envelope biogenesis	PREDICTED: probable xyloglucan glycosyltransferase 1 [Musa acuminata subsp. malaccensis]	cellular component: membrane (GO:0016020);; cellular component: membrane part (GO:0044425)
Ma10_g29280	Ma10_g29280	3.075105	386	2.475572	351	2.678166	344	1.267319	160	0.889643	118	1.08403	139	3.34E-15	-1.434867122	down	--	--	--	--	--	--	--	--	--	S	Function unknown	PREDICTED: uncharacterized protein LOC103969532 [Musa acuminata subsp. malaccensis]	--
Ma06_g27570	Ma06_g27570	3398.228271	126068	3530.375977	148160	3314.248291	125929	1571.199341	58452	1773.360107	69522	1732.455688	65730	6.41E-71	-1.136953403	down	--	--	Cellular Component: photosystem I (GO:0009522);; Biological Process: photosynthesis (GO:0015979);;	K02701|1.21167e-60|mus:103989098|K02701 photosystem I subunit PsaN | (RefSeq) photosystem I reaction center subunit N, chloroplastic	Photosynthesis (ko00195)	--	--	Photosystem I reaction centre subunit N (PSAN or PSI-N)	Photosystem I reaction center subunit N, chloroplastic (Fragment) OS=Zea mays OX=4577 GN=PSAN PE=2 SV=1	S	Function unknown	PREDICTED: photosystem I reaction center subunit N, chloroplastic [Musa acuminata subsp. malaccensis]	cellular component: cell (GO:0005623);; cellular component: membrane (GO:0016020);; cellular component: macromolecular complex (GO:0032991);; cellular component: membrane part (GO:0044425);; cellular component: cell part (GO:0044464);; biological process: metabolic process (GO:0008152);; biological process: cellular process (GO:0009987)
Ma03_g10750	Ma03_g10750	43.827549	2303	47.586109	2829	47.129601	2536	14.622526	771	7.661662	426	5.723817	308	1.35E-08	-2.149568737	down	[R]	General function prediction only	--	K06911|0|mus:103977885|K06911 uncharacterized protein | (RefSeq) pirin-like protein	--	--	--	Pirin C-terminal cupin domain;; Pirin;; Cupin domain	Pirin-like protein OS=Solanum lycopersicum OX=4081 PE=2 SV=1	S	Function unknown	PREDICTED: pirin-like protein [Musa acuminata subsp. malaccensis]	--
Ma09_g08020	Ma09_g08020	2.414052	192	3.007755	270	2.934105	239	4.765999	379	6.712492	563	8.062607	654	4.93E-08	1.064766076	up	--	--	Biological Process: amino acid transmembrane transport (GO:0003333);; Cellular Component: plasma membrane (GO:0005886);; Molecular Function: amino acid transmembrane transporter activity (GO:0015171);; Cellular Component: integral component of membrane (GO:0016021);;	--	--	[E]	Amino acid transport and metabolism	Transmembrane amino acid transporter protein	Amino acid permease 1 OS=Arabidopsis thaliana OX=3702 GN=AAP1 PE=1 SV=1	E	Amino acid transport and metabolism	PREDICTED: amino acid permease 6 [Musa acuminata subsp. malaccensis]	biological process: single-organism process (GO:0044699);; biological process: localization (GO:0051179);; cellular component: cell (GO:0005623);; cellular component: membrane (GO:0016020);; cellular component: cell part (GO:0044464);; molecular function: transporter activity (GO:0005215);; cellular component: membrane part (GO:0044425)
Ma02_g05760	Ma02_g05760	3.141219	176	2.55068	162	2.663029	153	0.654075	37	0.985012	59	1.174813	68	1.68E-09	-1.592056333	down	--	--	--	--	--	--	--	Domain of unknown function (DUF4408)	--	S	Function unknown	PREDICTED: uncharacterized protein LOC103971412 [Musa acuminata subsp. malaccensis]	--
Ma06_g05140	Ma06_g05140	3.408698	193	3.922226	252	5.238237	304	10.571042	600	10.730618	642	11.554928	669	1.03E-14	1.232651412	up	[QV]	Secondary metabolites biosynthesis, transport and catabolism;; Defense mechanisms	Molecular Function: binding (GO:0005488);; Molecular Function: oxidoreductase activity (GO:0016491);;	--	--	[Q]	Secondary metabolites biosynthesis, transport and catabolism	Cytochrome P450	Cytochrome P450 71B10 OS=Arabidopsis thaliana OX=3702 GN=CYP71B10 PE=3 SV=1	Q	Secondary metabolites biosynthesis, transport and catabolism	PREDICTED: cytochrome P450 71A1-like isoform X1 [Musa acuminata subsp. malaccensis]	molecular function: binding (GO:0005488);; molecular function: catalytic activity (GO:0003824)
Ma08_g17790	Ma08_g17790	2.583832	282	2.143	264	2.214922	247	0.436117	48	0.491787	57	0.667669	75	1.47E-22	-2.152664877	down	[M]	Cell wall/membrane/envelope biogenesis	Cellular Component: membrane (GO:0016020);;	--	--	--	--	Protein kinase domain;; Protein tyrosine kinase;; Leucine rich repeat;; Leucine rich repeat N-terminal domain;; Leucine Rich repeats (2 copies);; Leucine Rich Repeat	Receptor protein kinase-like protein ZAR1 OS=Arabidopsis thaliana OX=3702 GN=ZAR1 PE=1 SV=1	S	Function unknown	PREDICTED: receptor protein kinase-like protein ZAR1 [Musa acuminata subsp. malaccensis]	cellular component: membrane (GO:0016020)
Ma03_g04220	Ma03_g04220	23.701059	2145	23.881424	2445	26.037539	2414	50.00877	4538	57.87294	5535	56.572018	5236	7.81E-38	1.026860129	up	--	--	--	K09286|0|mus:103976946|K09286 EREBP-like factor | (RefSeq) ethylene-responsive transcription factor RAP2-13-like	--	--	--	AP2 domain	Ethylene-responsive transcription factor RAP2-4 OS=Arabidopsis thaliana OX=3702 GN=RAP2-4 PE=1 SV=1	K	Transcription	PREDICTED: ethylene-responsive transcription factor RAP2-13-like [Musa acuminata subsp. malaccensis]	--
Ma06_g26890	Ma06_g26890	2.899717	404	2.975785	469	2.980764	426	5.44206	761	11.452953	1686	12.046177	1716	2.92E-05	1.437134408	up	--	--	Molecular Function: oxidoreductase activity, acting on single donors with incorporation of molecular oxygen, incorporation of two atoms of oxygen (GO:0016702);; Biological Process: oxylipin biosynthetic process (GO:0031408);; Molecular Function: metal ion binding (GO:0046872);; Biological Process: oxidation-reduction process (GO:0055114);;	K15718|0|mus:103989037|K15718 linoleate 9S-lipoxygenase [EC:1.13.11.58] | (RefSeq) linoleate 9S-lipoxygenase 6-like	Linoleic acid metabolism (ko00591)	--	--	Lipoxygenase;; PLAT/LH2 domain	Linoleate 9S-lipoxygenase 6 (Fragment) OS=Solanum tuberosum OX=4113 GN=LOX1.6 PE=1 SV=1	--	--	PREDICTED: linoleate 9S-lipoxygenase 6-like [Musa acuminata subsp. malaccensis]	biological process: metabolic process (GO:0008152);; biological process: single-organism process (GO:0044699);; molecular function: catalytic activity (GO:0003824);; biological process: cellular process (GO:0009987);; molecular function: binding (GO:0005488)
Ma07_g21560	Ma07_g21560	0.555616	20	0.393781	16	0.363779	14	2.93782	106	4.503787	171	4.502847	165	6.47E-18	2.778057205	up	--	--	--	--	--	--	--	bZIP transcription factor;; Basic region leucine zipper;; bZIP Maf transcription factor	Basic leucine zipper 43 OS=Arabidopsis thaliana OX=3702 GN=BZIP43 PE=1 SV=1	K	Transcription	PREDICTED: basic leucine zipper 43-like [Musa acuminata subsp. malaccensis]	--
Ma05_g06090	Ma05_g06090	12.334636	1873	11.061751	1900	11.264569	1752	1.571551	240	1.08078	174	1.419789	221	7.72E-151	-3.178767939	down	[K]	Transcription	Molecular Function: transferase activity (GO:0016740);;	--	--	--	--	Leucine rich repeat;; Protein kinase domain;; Protein tyrosine kinase;; Leucine Rich repeats (2 copies);; Leucine Rich Repeat;; Leucine rich repeat N-terminal domain	Probable LRR receptor-like serine/threonine-protein kinase At3g47570 OS=Arabidopsis thaliana OX=3702 GN=At3g47570 PE=2 SV=1	S	Function unknown	PREDICTED: receptor kinase-like protein Xa21 [Musa acuminata subsp. malaccensis]	molecular function: catalytic activity (GO:0003824)
Ma03_g00460	Ma03_g00460	0.592345	58	1.011684	106	0.894866	92	0.230444	26	0.272319	30	0.429873	45	0.000174548	-1.295285238	down	--	--	Cellular Component: cytosol (GO:0005829);; Biological Process: plant-type hypersensitive response (GO:0009626);; Cellular Component: integral component of membrane (GO:0016021);;	--	--	[T]	Signal transduction mechanisms	Organic solute transporter Ostalpha	Protein LAZ1 OS=Arabidopsis thaliana OX=3702 GN=LAZ1 PE=1 SV=1	S	Function unknown	PREDICTED: protein LAZ1-like isoform X1 [Musa acuminata subsp. malaccensis]	cellular component: cell (GO:0005623);; cellular component: cell part (GO:0044464);; biological process: immune system process (GO:0002376);; biological process: cellular process (GO:0009987);; biological process: single-organism process (GO:0044699);; biological process: response to stimulus (GO:0050896);; cellular component: membrane (GO:0016020);; cellular component: membrane part (GO:0044425)
Ma04_g07630	Ma04_g07630	2.046124	79	1.511597	66	1.256943	50	0.376931	15	0.333927	14	0.101263	4	1.25E-07	-2.244800297	down	--	--	Biological Process: lipid transport (GO:0006869);; Molecular Function: lipid binding (GO:0008289);;	--	--	--	--	Probable lipid transfer;; Protease inhibitor/seed storage/LTP family	--	S	Function unknown	PREDICTED: non-specific lipid-transfer protein 4.1-like [Musa acuminata subsp. malaccensis]	biological process: single-organism process (GO:0044699);; biological process: localization (GO:0051179);; molecular function: binding (GO:0005488)
Ma11_g20420	Ma11_g20420	0.734498	69	0.622627	66	0.955395	92	1.728704	162	2.269221	225	2.286854	219	2.29E-07	1.256269427	up	[G]	Carbohydrate transport and metabolism	--	--	--	--	--	Protein of unknown function, DUF547;; Leucine-zipper of ternary complex factor MIP1	--	S	Function unknown	PREDICTED: uncharacterized protein LOC103972095 isoform X1 [Musa acuminata subsp. malaccensis]	--
Ma07_g27500	Ma07_g27500	18.522312	1341	16.063526	1316	17.211823	1277	7.33917	533	7.285571	558	7.086468	525	9.35E-45	-1.371687562	down	--	--	--	--	--	[S]	Function unknown	PPPDE putative peptidase domain	DeSI-like protein At4g17486 OS=Arabidopsis thaliana OX=3702 GN=At4g17486 PE=2 SV=1	S	Function unknown	PREDICTED: deSI-like protein At4g17486 [Musa acuminata subsp. malaccensis]	--
Ma08_g14780	Ma08_g14780	0.708936	48	1.05572	73	1.100078	72	0.337671	23	0.237601	17	0.158879	11	5.26E-06	-1.762374662	down	--	--	--	--	--	[S]	Function unknown	ELMO/CED-12 family	--	S	Function unknown	PREDICTED: ELMO domain-containing protein 2-like isoform X5 [Musa acuminata subsp. malaccensis]	--
[truncated: 2,823 more rows]
