# Supplementary material for: Physiological Analysis and Transcriptome Sequencing Reveal the Effects of Salt Stress on Banana (Musa acuminata cv. BD) Leaf
Source: Front Plant Sci. 2022 Apr 12;13:822838. doi: 10.3389/fpls.2022.822838 (PMC9039761; doi:10.3389/fpls.2022.822838)
Supplement: Supplementary file 2 [file Table_2.XLSX]

## Sheet: Sheet1
	Table S2. Statistics of the number of DEGs corresponding to KEGG metabolic pathways
#Term	ID	S vs C （DEG number）
		up	down
Glycolysis / Gluconeogenesis	ko00010	5	4
Citrate cycle (TCA cycle)	ko00020	2	3
Pentose phosphate pathway	ko00030	0	5
Pentose and glucuronate interconversions	ko00040	0	10
Fructose and mannose metabolism	ko00051	2	8
Galactose metabolism	ko00052	4	9
Ascorbate and aldarate metabolism	ko00053	4	6
Fatty acid biosynthesis	ko00061	3	6
Fatty acid elongation	ko00062	0	17
Fatty acid degradation	ko00071	3	1
Synthesis and degradation of ketone bodies	ko00072	0	1
Cutin, suberine and wax biosynthesis	ko00073	0	12
Steroid biosynthesis	ko00100	3	2
Ubiquinone and other terpenoid-quinone biosynthesis	ko00130	4	6
Oxidative phosphorylation	ko00190	3	4
Photosynthesis	ko00195	1	28
Photosynthesis - antenna proteins	ko00196	0	20
Arginine biosynthesis	ko00220	3	3
Purine metabolism	ko00230	13	4
Caffeine metabolism	ko00240	11	5
Pyrimidine metabolism	ko00250	3	4
Alanine, aspartate and glutamate metabolism	ko00260	4	3
Glycine, serine and threonine metabolism	ko00261	2	0
Monobactam biosynthesis	ko00270	15	5
Cysteine and methionine metabolism	ko00280	1	1
Valine, leucine and isoleucine degradation	ko00290	2	0
Valine, leucine and isoleucine biosynthesis	ko00300	2	0
Lysine biosynthesis	ko00310	1	0
Lysine degradation	ko00330	3	0
Arginine and proline metabolism	ko00350	4	2
Histidine metabolism	ko00360	6	9
Tyrosine metabolism	ko00380	1	2
Phenylalanine metabolism	ko00400	4	6
Tryptophan metabolism	ko00410	3	2
Phenylalanine, tyrosine and tryptophan biosynthesis	ko00430	1	3
beta-Alanine metabolism	ko00450	2	2
Taurine and hypotaurine metabolism	ko00460	0	12
Selenocompound metabolism	ko00480	6	10
Cyanoamino acid metabolism	ko00500	6	47
Glutathione metabolism	ko00510	0	2
Starch and sucrose metabolism	ko00511	0	2
N-Glycan biosynthesis	ko00514	0	6
Other glycan degradation	ko00520	9	42
Other types of O-glycan biosynthesis	ko00531	0	4
Amino sugar and nucleotide sugar metabolism	ko00561	0	10
Glycosaminoglycan degradation	ko00562	1	4
Glycerolipid metabolism	ko00564	0	16
Inositol phosphate metabolism	ko00565	0	3
Glycosylphosphatidylinositol(GPI)-anchor biosynthesis	ko00590	1	3
Glycerophospholipid metabolism	ko00591	4	1
Ether lipid metabolism	ko00592	6	5
Arachidonic acid metabolism	ko00600	0	8
Linoleic acid metabolism	ko00603	0	2
alpha-Linolenic acid metabolism	ko00620	6	5
Sphingolipid metabolism	ko00630	2	5
Glycosphingolipid biosynthesis - globo series	ko00640	2	4
Glycosphingolipid biosynthesis - ganglio series	ko00650	0	2
Pyruvate metabolism	ko00670	0	1
Glyoxylate and dicarboxylate metabolism	ko00710	3	2
Propanoate metabolism	ko00730	2	2
Butanoate metabolism	ko00750	3	0
C5-Branched dibasic acid metabolism	ko00760	2	2
One carbon pool by folate	ko00770	2	0
Carbon fixation in photosynthetic organisms	ko00780	3	1
Thiamine metabolism	ko00790	1	0
Riboflavin metabolism	ko00860	0	10
Vitamin B6 metabolism	ko00900	3	4
Nicotinate and nicotinamide metabolism	ko00902	0	2
Pantothenate and CoA biosynthesis	ko00905	2	2
Biotin metabolism	ko00906	3	5
Lipoic acid metabolism	ko00908	3	2
Folate biosynthesis	ko00909	0	2
Porphyrin and chlorophyll metabolism	ko00910	5	3
Terpenoid backbone biosynthesis	ko00920	5	2
Monoterpenoid biosynthesis	ko00940	6	55
Limonene and pinene degradation	ko00941	7	14
Diterpenoid biosynthesis	ko00944	2	1
Brassinosteroid biosynthesis	ko00945	1	6
Carotenoid biosynthesis	ko00950	3	2
Zeatin biosynthesis	ko00960	6	2
Sesquiterpenoid and triterpenoid biosynthesis	ko01040	3	7
Nitrogen metabolism	ko01200	13	15
Sulfur metabolism	ko01210	6	1
Phenylpropanoid biosynthesis	ko01212	5	12
Flavonoid biosynthesis	ko01230	20	16
Isoflavonoid biosynthesis	ko02010	1	4
Stilbenoid, diarylheptanoid and gingerol biosynthesis	ko03008	3	0
Isoquinoline alkaloid biosynthesis	ko03010	55	1
Tropane, piperidine and pyridine alkaloid biosynthesis	ko03013	8	0
Betalain biosynthesis	ko03015	2	3
Aminoacyl-tRNA biosynthesis	ko03018	2	3
Biosynthesis of unsaturated fatty acids	ko03020	2	0
ABC transporters	ko03030	4	0
Ribosome biogenesis in eukaryotes	ko03040	8	0
Ribosome	ko03050	0	1
RNA transport	ko03060	2	0
mRNA surveillance pathway	ko03410	3	2
RNA degradation	ko03420	2	0
RNA polymerase	ko03430	1	0
Basal transcription factors	ko03440	4	0
DNA replication	ko03450	1	0
Spliceosome	ko04070	2	4
Proteasome	ko04075	18	22
Protein export	ko04120	3	1
Base excision repair	ko04122	1	0
Nucleotide excision repair	ko04140	4	0
Mismatch repair	ko04141	16	2
Homologous recombination	ko04144	3	7
Non-homologous end-joining	ko04145	1	7
Plant hormone signal transduction	ko04146	3	7
Cell cycle - Caulobacter	ko04626	11	14
Ubiquitin mediated proteolysis	ko04712	12	2
Sulfur relay system
SNARE interactions in vesicular transport
Regulation of autophagy
Protein processing in endoplasmic reticulum
Endocytosis
Phagosome
Peroxisome
Plant-pathogen interaction
Circadian rhythm - plant
