# Supplementary material for: Physiological Analysis and Transcriptome Sequencing Reveal the Effects of Salt Stress on Banana (Musa acuminata cv. BD) Leaf
Source: Front Plant Sci. 2022 Apr 12;13:822838. doi: 10.3389/fpls.2022.822838 (PMC9039761; doi:10.3389/fpls.2022.822838)
Supplement: Supplementary file 3 [file Table_3.XLSX]

## Sheet: KEGG_enrichment
#Kegg_pathway	ko_id	Cluster_frequency	Genome_frequency	P-value	Corrected_P-value	rich_factor
Photosynthesis - antenna proteins	ko00196	20 out of 691 2.89435600578871%	33 out of 7062 0.467289719626168%	8.38803e-13	9.39459e-11	6.19392
Phenylpropanoid biosynthesis	ko00940	61 out of 691 8.82778581765557%	265 out of 7062 3.75247805154347%	7.94607e-11	8.89959e-09	2.35252
Photosynthesis	ko00195	29 out of 691 4.19681620839363%	105 out of 7062 1.48683092608326%	1.42862e-07	1.60006e-05	2.82266
Flavonoid biosynthesis	ko00941	21 out of 691 3.03907380607815%	63 out of 7062 0.892098555649958%	2.4497e-07	2.74367e-05	3.40666
Fatty acid elongation	ko00062	17 out of 691 2.46020260492041%	44 out of 7062 0.623052959501558%	3.09524e-07	3.46667e-05	3.94863
Amino sugar and nucleotide sugar metabolism	ko00520	51 out of 691 7.38060781476122%	256 out of 7062 3.62503540073634%	4.48709e-07	5.02554e-05	2.03601
Cutin, suberine and wax biosynthesis	ko00073	12 out of 691 1.73661360347323%	33 out of 7062 0.467289719626168%	3.58306e-05	0.00401303	3.71635
Phenylalanine metabolism	ko00360	15 out of 691 2.17076700434153%	54 out of 7062 0.764655904842821%	0.000141044	0.0157969	2.83888
Starch and sucrose metabolism	ko00500	53 out of 691 7.67004341534009%	338 out of 7062 4.78617955253469%	0.000310514	0.0347776	1.60254
Cyanoamino acid metabolism	ko00460	12 out of 691 1.73661360347323%	53 out of 7062 0.750495610308694%	0.00433212	0.485198	2.31396
Other types of O-glycan biosynthesis	ko00514	6 out of 691 0.868306801736614%	19 out of 7062 0.2690455961484%	0.0076483	0.856609	3.22736
Monoterpenoid biosynthesis	ko00902	2 out of 691 0.289435600578871%	5 out of 7062 0.0708014726706316%	0.0782826	1	4.08799
Flavone and flavonol biosynthesis	ko00944	3 out of 691 0.434153400868307%	11 out of 7062 0.155763239875389%	0.0848801	1	2.78726
Stilbenoid, diarylheptanoid and gingerol biosynthesis	ko00945	7 out of 691 1.01302460202605%	26 out of 7062 0.368167657887284%	0.0104415	1	2.75153
Tropane, piperidine and pyridine alkaloid biosynthesis	ko00960	8 out of 691 1.15774240231548%	32 out of 7062 0.453129425092042%	0.0101358	1	2.55499
Brassinosteroid biosynthesis	ko00905	4 out of 691 0.578871201157742%	19 out of 7062 0.2690455961484%	0.107954	1	2.15157
Biosynthesis of unsaturated fatty acids	ko01040	10 out of 691 1.44717800289436%	48 out of 7062 0.679694137638063%	0.0159732	1	2.12916
Linoleic acid metabolism	ko00591	5 out of 691 0.723589001447178%	24 out of 7062 0.339847068819031%	0.07868	1	2.12916
Arachidonic acid metabolism	ko00590	4 out of 691 0.578871201157742%	20 out of 7062 0.283205890682526%	0.125044	1	2.04399
Vitamin B6 metabolism	ko00750	3 out of 691 0.434153400868307%	16 out of 7062 0.226564712546021%	0.201456	1	1.91624
Ubiquinone and other terpenoid-quinone biosynthesis	ko00130	10 out of 691 1.44717800289436%	54 out of 7062 0.764655904842821%	0.0344255	1	1.89259
Carotenoid biosynthesis	ko00906	8 out of 691 1.15774240231548%	44 out of 7062 0.623052959501558%	0.0606825	1	1.85818
Porphyrin and chlorophyll metabolism	ko00860	10 out of 691 1.44717800289436%	56 out of 7062 0.792976493911073%	0.042982	1	1.82499
Thiamine metabolism	ko00730	4 out of 691 0.578871201157742%	23 out of 7062 0.325686774284905%	0.182251	1	1.77739
Fatty acid metabolism	ko01212	17 out of 691 2.46020260492041%	101 out of 7062 1.43018974794676%	0.0178891	1	1.72019
alpha-Linolenic acid metabolism	ko00592	11 out of 691 1.59189580318379%	67 out of 7062 0.948739733786463%	0.0590237	1	1.67791
ABC transporters	ko02010	5 out of 691 0.723589001447178%	31 out of 7062 0.438969130557916%	0.181126	1	1.64838
Taurine and hypotaurine metabolism	ko00430	4 out of 691 0.578871201157742%	25 out of 7062 0.354007363353158%	0.224327	1	1.6352
Circadian rhythm - plant	ko04712	14 out of 691 2.0260492040521%	88 out of 7062 1.24610591900312%	0.0456185	1	1.6259
Sesquiterpenoid and triterpenoid biosynthesis	ko00909	2 out of 691 0.289435600578871%	13 out of 7062 0.184083828943642%	0.368155	1	1.5723
Nitrogen metabolism	ko00910	8 out of 691 1.15774240231548%	52 out of 7062 0.736335315774568%	0.131061	1	1.5723
Isoquinoline alkaloid biosynthesis	ko00950	5 out of 691 0.723589001447178%	33 out of 7062 0.467289719626168%	0.216706	1	1.54848
Fatty acid biosynthesis	ko00061	9 out of 691 1.30246020260492%	62 out of 7062 0.877938261115831%	0.14801	1	1.48354
Ascorbate and aldarate metabolism	ko00053	10 out of 691 1.44717800289436%	69 out of 7062 0.977060322854715%	0.133074	1	1.48116
Nicotinate and nicotinamide metabolism	ko00760	4 out of 691 0.578871201157742%	28 out of 7062 0.396488246955537%	0.291261	1	1.46
Glycosaminoglycan degradation	ko00531	4 out of 691 0.578871201157742%	28 out of 7062 0.396488246955537%	0.291261	1	1.46
Sulfur metabolism	ko00920	7 out of 691 1.01302460202605%	50 out of 7062 0.708014726706315%	0.213148	1	1.4308
Cysteine and methionine metabolism	ko00270	20 out of 691 2.89435600578871%	143 out of 7062 2.02492211838006%	0.063855	1	1.42937
Galactose metabolism	ko00052	13 out of 691 1.88133140376266%	93 out of 7062 1.31690739167375%	0.118788	1	1.4286
Zeatin biosynthesis	ko00908	5 out of 691 0.723589001447178%	36 out of 7062 0.509770603228547%	0.273555	1	1.41944
Biotin metabolism	ko00780	4 out of 691 0.578871201157742%	29 out of 7062 0.410648541489663%	0.314185	1	1.40965
Selenocompound metabolism	ko00450	4 out of 691 0.578871201157742%	29 out of 7062 0.410648541489663%	0.314185	1	1.40965
Phenylalanine, tyrosine and tryptophan biosynthesis	ko00400	10 out of 691 1.44717800289436%	73 out of 7062 1.03370150099122%	0.172846	1	1.4
Glutathione metabolism	ko00480	16 out of 691 2.31548480463097%	122 out of 7062 1.72755593316341%	0.137744	1	1.34032
Arginine biosynthesis	ko00220	6 out of 691 0.868306801736614%	48 out of 7062 0.679694137638063%	0.327786	1	1.2775
Propanoate metabolism	ko00640	6 out of 691 0.868306801736614%	48 out of 7062 0.679694137638063%	0.327786	1	1.2775
Tyrosine metabolism	ko00350	6 out of 691 0.868306801736614%	53 out of 7062 0.750495610308694%	0.418255	1	1.15698
Glycerophospholipid metabolism	ko00564	16 out of 691 2.31548480463097%	143 out of 7062 2.02492211838006%	0.323342	1	1.14349
Alanine, aspartate and glutamate metabolism	ko00250	7 out of 691 1.01302460202605%	63 out of 7062 0.892098555649958%	0.421388	1	1.13555
Monobactam biosynthesis	ko00261	2 out of 691 0.289435600578871%	18 out of 7062 0.254885301614274%	0.537681	1	1.13555
Sphingolipid metabolism	ko00600	8 out of 691 1.15774240231548%	74 out of 7062 1.04786179552535%	0.438983	1	1.10486
Plant-pathogen interaction	ko04626	25 out of 691 3.61794500723589%	240 out of 7062 3.39847068819031%	0.400966	1	1.06458
Base excision repair	ko03410	5 out of 691 0.723589001447178%	49 out of 7062 0.693854432172189%	0.53069	1	1.04285
Terpenoid backbone biosynthesis	ko00900	7 out of 691 1.01302460202605%	69 out of 7062 0.977060322854715%	0.519131	1	1.03681
Ribosome	ko03010	56 out of 691 8.10419681620839%	554 out of 7062 7.84480317190598%	0.417348	1	1.03307
Synthesis and degradation of ketone bodies	ko00072	1 out of 691 0.144717800289436%	10 out of 7062 0.141602945341263%	0.643139	1	1.022
Non-homologous end-joining	ko03450	1 out of 691 0.144717800289436%	10 out of 7062 0.141602945341263%	0.643139	1	1.022
2-Oxocarboxylic acid metabolism	ko01210	7 out of 691 1.01302460202605%	72 out of 7062 1.01954120645709%	0.565752	1	0.993608
Pentose and glucuronate interconversions	ko00040	10 out of 691 1.44717800289436%	103 out of 7062 1.45851033701501%	0.559715	1	0.99223
Lysine biosynthesis	ko00300	2 out of 691 0.289435600578871%	21 out of 7062 0.297366185216652%	0.623307	1	0.973331
Pyrimidine metabolism	ko00240	16 out of 691 2.31548480463097%	169 out of 7062 2.39308977626735%	0.594794	1	0.967571
Biosynthesis of amino acids	ko01230	36 out of 691 5.20984081041968%	383 out of 7062 5.42339280657038%	0.629507	1	0.960624
Other glycan degradation	ko00511	2 out of 691 0.289435600578871%	22 out of 7062 0.311526479750779%	0.648984	1	0.929088
Steroid biosynthesis	ko00100	5 out of 691 0.723589001447178%	56 out of 7062 0.792976493911073%	0.652166	1	0.912497
beta-Alanine metabolism	ko00410	5 out of 691 0.723589001447178%	56 out of 7062 0.792976493911073%	0.652166	1	0.912497
Glycerolipid metabolism	ko00561	10 out of 691 1.44717800289436%	114 out of 7062 1.6142735768904%	0.689645	1	0.896489
Fructose and mannose metabolism	ko00051	10 out of 691 1.44717800289436%	115 out of 7062 1.62843387142453%	0.700219	1	0.888693
Valine, leucine and isoleucine biosynthesis	ko00290	2 out of 691 0.289435600578871%	23 out of 7062 0.325686774284905%	0.673251	1	0.888693
Plant hormone signal transduction	ko04075	40 out of 691 5.78871201157742%	468 out of 7062 6.62701784197111%	0.844765	1	0.873502
Peroxisome	ko04146	10 out of 691 1.44717800289436%	121 out of 7062 1.71339563862928%	0.758824	1	0.844626
Pyruvate metabolism	ko00620	11 out of 691 1.59189580318379%	137 out of 7062 1.9399603511753%	0.79765	1	0.820582
Butanoate metabolism	ko00650	2 out of 691 0.289435600578871%	25 out of 7062 0.354007363353158%	0.717681	1	0.817598
Fatty acid degradation	ko00071	4 out of 691 0.578871201157742%	52 out of 7062 0.736335315774568%	0.762632	1	0.786152
Ether lipid metabolism	ko00565	3 out of 691 0.434153400868307%	41 out of 7062 0.580572075899179%	0.779393	1	0.747803
Glycosphingolipid biosynthesis - globo series	ko00603	2 out of 691 0.289435600578871%	28 out of 7062 0.396488246955537%	0.774709	1	0.729998
Purine metabolism	ko00230	17 out of 691 2.46020260492041%	239 out of 7062 3.38431039365619%	0.941727	1	0.726944
Glycine, serine and threonine metabolism	ko00260	7 out of 691 1.01302460202605%	100 out of 7062 1.41602945341263%	0.870602	1	0.715398
Pantothenate and CoA biosynthesis	ko00770	2 out of 691 0.289435600578871%	29 out of 7062 0.410648541489663%	0.791352	1	0.704826
Glyoxylate and dicarboxylate metabolism	ko00630	7 out of 691 1.01302460202605%	103 out of 7062 1.45851033701501%	0.889002	1	0.694561
Carbon metabolism	ko01200	28 out of 691 4.0520984081042%	419 out of 7062 5.93316340979892%	0.991578	1	0.682957
Homologous recombination	ko03440	4 out of 691 0.578871201157742%	60 out of 7062 0.849617672047579%	0.851824	1	0.681331
Regulation of autophagy	ko04140	4 out of 691 0.578871201157742%	62 out of 7062 0.877938261115831%	0.869087	1	0.659353
DNA replication	ko03030	4 out of 691 0.578871201157742%	63 out of 7062 0.892098555649958%	0.877051	1	0.648887
Phosphatidylinositol signaling system	ko04070	6 out of 691 0.868306801736614%	95 out of 7062 1.345227980742%	0.913942	1	0.645472
Inositol phosphate metabolism	ko00562	5 out of 691 0.723589001447178%	81 out of 7062 1.14698385726423%	0.908937	1	0.630862
Sulfur relay system	ko04122	1 out of 691 0.144717800289436%	17 out of 7062 0.240725007080147%	0.82668	1	0.601175
Tryptophan metabolism	ko00380	3 out of 691 0.434153400868307%	53 out of 7062 0.750495610308694%	0.902956	1	0.578489
Protein processing in endoplasmic reticulum	ko04141	18 out of 691 2.60492040520984%	336 out of 7062 4.75785896346644%	0.99907	1	0.547498
Phagosome	ko04145	8 out of 691 1.15774240231548%	152 out of 7062 2.1523647691872%	0.985549	1	0.537893
Pentose phosphate pathway	ko00030	5 out of 691 0.723589001447178%	96 out of 7062 1.35938827527613%	0.964892	1	0.53229
Citrate cycle (TCA cycle)	ko00020	5 out of 691 0.723589001447178%	97 out of 7062 1.37354856981025%	0.967154	1	0.526803
Folate biosynthesis	ko00790	1 out of 691 0.144717800289436%	21 out of 7062 0.297366185216652%	0.885324	1	0.486665
Glycolysis / Gluconeogenesis	ko00010	9 out of 691 1.30246020260492%	210 out of 7062 2.97366185216653%	0.999153	1	0.437999
Arginine and proline metabolism	ko00330	3 out of 691 0.434153400868307%	72 out of 7062 1.01954120645709%	0.977057	1	0.425832
Carbon fixation in photosynthetic organisms	ko00710	5 out of 691 0.723589001447178%	127 out of 7062 1.79835740583404%	0.996127	1	0.402361
One carbon pool by folate	ko00670	1 out of 691 0.144717800289436%	27 out of 7062 0.38232795242141%	0.938311	1	0.378517
Endocytosis	ko04144	10 out of 691 1.44717800289436%	295 out of 7062 4.17728688756726%	0.999995	1	0.34644
RNA degradation	ko03018	5 out of 691 0.723589001447178%	148 out of 7062 2.09572359105069%	0.999236	1	0.345269
Valine, leucine and isoleucine degradation	ko00280	2 out of 691 0.289435600578871%	60 out of 7062 0.849617672047579%	0.984727	1	0.340666
RNA transport	ko03013	8 out of 691 1.15774240231548%	252 out of 7062 3.56839422259983%	0.999989	1	0.324444
N-Glycan biosynthesis	ko00510	2 out of 691 0.289435600578871%	63 out of 7062 0.892098555649958%	0.988328	1	0.324444
RNA polymerase	ko03020	2 out of 691 0.289435600578871%	63 out of 7062 0.892098555649958%	0.988328	1	0.324444
Oxidative phosphorylation	ko00190	7 out of 691 1.01302460202605%	241 out of 7062 3.41263098272444%	0.999993	1	0.296846
Spliceosome	ko03040	8 out of 691 1.15774240231548%	276 out of 7062 3.90824129141886%	0.999998	1	0.296231
Ribosome biogenesis in eukaryotes	ko03008	3 out of 691 0.434153400868307%	105 out of 7062 1.48683092608326%	0.99854	1	0.291999
Protein export	ko03060	2 out of 691 0.289435600578871%	74 out of 7062 1.04786179552535%	0.995709	1	0.276215
mRNA surveillance pathway	ko03015	5 out of 691 0.723589001447178%	189 out of 7062 2.67629566694987%	0.999974	1	0.27037
Lysine degradation	ko00310	1 out of 691 0.144717800289436%	39 out of 7062 0.552251486830926%	0.982178	1	0.262051
Nucleotide excision repair	ko03420	2 out of 691 0.289435600578871%	86 out of 7062 1.21778532993486%	0.998592	1	0.237674
Mismatch repair	ko03430	1 out of 691 0.144717800289436%	48 out of 7062 0.679694137638063%	0.992987	1	0.212916
Ubiquitin mediated proteolysis	ko04120	4 out of 691 0.578871201157742%	200 out of 7062 2.83205890682526%	0.999998	1	0.204399
Proteasome	ko03050	1 out of 691 0.144717800289436%	99 out of 7062 1.4018691588785%	0.999965	1	0.103232
