# Supplementary material for: Physiological Analysis and Transcriptome Sequencing Reveal the Effects of Salt Stress on Banana (Musa acuminata cv. BD) Leaf
Source: Front Plant Sci. 2022 Apr 12;13:822838. doi: 10.3389/fpls.2022.822838 (PMC9039761; doi:10.3389/fpls.2022.822838)
Supplement: Supplementary file 4 [file Table_4.XLSX]

## Sheet: Sheet1
Table S4. Statistics of the number of transcription factors corresponding to each transcription factor family
Transcription factor Families	Gene number
AP2/ERF-AP2	5
AP2/ERF-ERF	42
AP2/ERF-RAV	1
AUX/IAA	2
B3	6
B3-ARF	8
BES	1
bHLH	27
bZIP	12
C2C2-CO-like	5
C2C2-Dof	6
C2C2-GATA	9
C2C2-GATA	7
C2C2-LSD	2
C2H2	12
C3H	5
CPP	2
CSD	1
DBB	3
E2F-DP	1
GARP-ARR-B	1
GARP-G2-like	11
GRAS	5
GRF	3
HB-BELL	3
HB-HD-ZIP	18
HB-KNOX	1
HB-other	1
HSF	6
LIM	2
LOB	5
MADS-MIKC	2
MADS-M-type	1
MYB	45
MYB-related	6
NAC	25
NF-YA	2
NF-YB	3
NF-YC	3
OFP	4
PLATZ	1
SBP	6
TCP	6
Tify	2
Trihelix	6
TUB	2
WRKY	27
zf-HD	8
